# Supplementary material for: Single-cell RNA-seq analysis identifies distinct myeloid cells in a case with encephalitis temporally associated with COVID-19 vaccination
Source: Front Immunol. 2023 Feb 23;14:998233. doi: 10.3389/fimmu.2023.998233 (PMC9996085; doi:10.3389/fimmu.2023.998233)
Supplement: Supplementary file 2 [file Table_2.xlsx]

## Sheet: Sheet 1 - Supplementary Table 2
Supplementary Table 2
	Cell_barcode	sample	CDR3	number_of_tcr_per_sample
1	AAACCTGAGAGGTTAT-1	Day3	NA	0
2	AAACCTGAGATATACG-1	Day3	CALNSGGSNYKLTF_CSARASGRLDEQYF	1
3	AAACCTGAGCCGATTT-1	Day3	NA	0
4	AAACCTGAGCTTTGGT-1	Day3	NA	0
5	AAACCTGCAACTGCGC-1	Day3	NA	0
6	AAACCTGCAACTGGCC-1	Day3	NA	0
7	AAACCTGCAATAGAGT-1	Day3	NA	0
8	AAACCTGCAGATGAGC-1	Day3	NA_CASSPSGSSSGANVLTF	1
9	AAACCTGCAGCCTTGG-1	Day3	CAASNPNTGGFKTIF_CASSEGGANVLTF	1
10	AAACCTGGTACGCTGC-1	Day3	NA	0
11	AAACCTGGTCCCTTGT-1	Day3	NA_CASSQTGGEQYF	1
12	AAACCTGGTGTGACCC-1	Day3	NA	0
13	AAACCTGGTTTGCATG-1	Day3	CAASALPNTGNQFYF_CAWSVQVNTEAFF	1
14	AAACCTGGTTTGTTTC-1	Day3	CVVNPGGGNQFYF_CASRDGGRRQYF	1
15	AAACCTGTCACCGTAA-1	Day3	NA	0
16	AAACCTGTCATATCGG-1	Day3	NA_CASSLDLGLLNTEAFF	1
17	AAACCTGTCCATTCTA-1	Day3	NA_CASSQGTATDTQYF	1
18	AAACGGGAGATGGGTC-1	Day3	NA	0
19	AAACGGGAGCACCGTC-1	Day3	CAESIIGNSGYALNF_CSAAGDLLAGSSYNEQFF	1
20	AAACGGGAGCTCTCGG-1	Day3	NA	0
21	AAACGGGAGGCTATCT-1	Day3	NA	0
22	AAACGGGCAAATTGCC-1	Day3	CAVSPYGGATNKLIF_CASLVSLTSGAYNEQFF	1
23	AAACGGGCACGTGAGA-1	Day3	NA_CASSSSGSVRGTDTQYF	1
24	AAACGGGCACTAGTAC-1	Day3	NA_CASSPRLAGGTGELFF	1
25	AAACGGGCATCCGGGT-1	Day3	CALADSGGGADGLTF_CAWSVPGGYGYTF	1
26	AAACGGGCATGACGGA-1	Day3	NA	0
27	AAACGGGGTAGCGTAG-1	Day3	CALTETINTGTASKLTF_CAISDSVWTKGNTIYF	1
28	AAACGGGGTCAAAGAT-1	Day3	CAVRNNARLMF_CASSWRRGRGGTEAFF	1
29	AAACGGGGTGACGGTA-1	Day3	NA_CASSQEAPSSTDTQYF	1
30	AAACGGGGTGCCTGTG-1	Day3	NA	0
31	AAACGGGTCCCTAACC-1	Day3	NA	0
32	AAACGGGTCGAATGCT-1	Day3	CAEKGGASGGSYIPTF_CASTLGQPFEQYF	1
33	AAACGGGTCGTAGATC-1	Day3	NA_CASHEGNDRVGYTF	1
34	AAAGATGAGCTTTGGT-1	Day3	CAASVLVSGTYKYIF_CATSRDRAQKNVAEAFF	1
35	AAAGATGAGGAACTGC-1	Day3	NA	0
36	AAAGATGAGGGTCTCC-1	Day3	NA	0
37	AAAGATGAGTGCAAGC-1	Day3	NA_CASSFSRSSGRRDIVNEQFF	1
38	AAAGATGCACCCATTC-1	Day3	CAMREGSRNTGNQFYF_CASIPSGRPTNLYEQYF	1
39	AAAGATGCACTAAGTC-1	Day3	NA	0
40	AAAGATGCATGCGCAC-1	Day3	NA	0
41	AAAGATGGTCTAGAGG-1	Day3	NA_CASSPPRRGAYQETQYF	1
42	AAAGATGGTTGAGGTG-1	Day3	NA_CASSSPTGSGTDTQYF	1
43	AAAGATGTCAAGAAGT-1	Day3	NA_CASSSRDRGRPDTQYF	1
44	AAAGATGTCACAAACC-1	Day3	NA	0
45	AAAGATGTCACCACCT-1	Day3	NA	0
46	AAAGATGTCAGTTCGA-1	Day3	CASSDREDYGYTF_CASSQDLWLTKQYF	1
47	AAAGATGTCGGTGTCG-1	Day3	NA_CASSPGLVDEGGTDTQYF	1
48	AAAGCAAAGATCGGGT-1	Day3	NA	0
49	AAAGCAAAGCCTCGTG-1	Day3	NA	0
50	AAAGCAAAGGCCATAG-1	Day3	NA	0
51	AAAGCAAAGTAGCCGA-1	Day3	NA	0
52	AAAGCAAAGTAGGCCA-1	Day3	CVVSPPRKAAGNKLTF_CASSSPGTGLPHYGYTF	1
53	AAAGCAAAGTATCGAA-1	Day3	NA	0
54	AAAGCAACAAATCCGT-1	Day3	NA	0
55	AAAGCAACACATGACT-1	Day3	NA	0
56	AAAGCAACACCTCGTT-1	Day3	CLVGDGYNFNKFYF_CARGGDSSYNEQFF	1
57	AAAGCAACAGCTGCTG-1	Day3	CVVNTFEGFKTIF_CAGGTGYQETQYF	1
58	AAAGCAACATGGATGG-1	Day3	NA	0
59	AAAGCAAGTCATACTG-1	Day3	CAASMTGANSKLTF_CASSFGRHQETQYF	1
60	AAAGCAAGTCCCTTGT-1	Day3	NA	0
61	AAAGCAAGTGAGGGAG-1	Day3	NA	0
62	AAAGCAAGTTCGTTGA-1	Day3	CALSNTGGFKTIF_CASGGTSDTQYF	1
63	AAAGCAATCGCAAACT-1	Day3	CATDGADRGSTLGRLYF_CASSEASTAETQYF	1
64	AAAGCAATCGTGGGAA-1	Day3	CAVRDSNYQLIW_CASSEAPENEQFF	1
65	AAAGTAGAGAAACCGC-1	Day3	NA	0
66	AAAGTAGAGCAGACTG-1	Day3	CAGVSTNAGKSTF_CASSLERGRNEKLFF	1
67	AAAGTAGAGCGAAGGG-1	Day3	CAVQAGGGADGLTF_CASSHGLAGGPYTDTQYF	1
68	AAAGTAGAGCTAAGAT-1	Day3	CVVNRRGSDGQKLLF_CASSQGGRDGSDTQYF	1
69	AAAGTAGAGCTCCTTC-1	Day3	NA	0
70	AAAGTAGCAAACCCAT-1	Day3	NA	0
71	AAAGTAGCAAGGCTCC-1	Day3	NA_CASSFGSVNTEAFF	1
72	AAAGTAGCAATGTTGC-1	Day3	CAASVETNAGKSTF_CASSTDSWNTEAFF	1
73	AAAGTAGCAGCGTCCA-1	Day3	NA_CASSPRTDQETQYF	1
74	AAAGTAGGTGCAGTAG-1	Day3	CASSRDRWKGETQYF_CASSEYRVNTGELFF	1
75	AAAGTAGGTTTGGGCC-1	Day3	NA_CSAAGTGFPYGYTF	1
76	AAAGTAGTCATGTAGC-1	Day3	NA	0
77	AAAGTAGTCCATGCTC-1	Day3	NA_CASSRDGYEQYF	1
78	AAAGTAGTCGGAGCAA-1	Day3	NA	0
79	AAAGTAGTCTGCCCTA-1	Day3	CAVSEGGSGYSTLTF_CATSDTYGYTF	1
80	AAATGCCAGACTTTCG-1	Day3	NA	0
81	AAATGCCAGCACCGCT-1	Day3	NA_CSARGDTEAFF	1
82	AAATGCCAGGTAAACT-1	Day3	NA_CASSLSGGSSPLHF	1
83	AAATGCCAGTAGCCGA-1	Day3	NA_CASSLGGVGHNEKLFF	1
84	AAATGCCCACCATCCT-1	Day3	CAALRSNSGGSNYKLTF_CASSAAGGGTGELFF	1
85	AAATGCCCAGGAACGT-1	Day3	NA_CASSQGTSGVYEQYF	1
86	AAATGCCCATCTATGG-1	Day3	NA	0
87	AAATGCCGTAGCGTCC-1	Day3	CAVIINTDKLIF_CASGKGLARSSYNEQFF	1
88	AAATGCCGTATGCTTG-1	Day3	NA	0
89	AAATGCCGTTCGCGAC-1	Day3	NA	0
90	AAATGCCTCTGCGACG-1	Day3	CALKTAGKSTF_CASSYSREAFYNEQFF	1
91	AACACGTAGACCACGA-1	Day3	CAVALFYNQGGKLIF_CASSPPGLGTDTQYF	1
92	AACACGTAGAGACGAA-1	Day3	CAYRRGNNARLMF_CASSPGTGGGETQYF	1
93	AACACGTAGCTTTGGT-1	Day3	NA	0
94	AACACGTGTAAACGCG-1	Day3	CAENPDTGGGNKLTF_CASSAGAGGLGQPQHF	1
95	AACACGTGTCCCTTGT-1	Day3	NA_CASSQERTLNTEAFF	1
96	AACACGTGTCGCGTGT-1	Day3	NA_CASSRREPSSYEQYF	1
97	AACACGTGTCTAGCGC-1	Day3	NA_CASSLAENTEAFF	1
98	AACACGTGTGCACTTA-1	Day3	CAVSQTGGGNKLTF_CASSLVASGSVNGETQYF	1
99	AACACGTGTGTCTGAT-1	Day3	CLVGDRGDYKLSF_CASSLHRLGEQFF	1
100	AACACGTGTTTGACAC-1	Day3	CAMSPTGGGNKLTF_CASSLGTSGRVDTQYF	1
101	AACACGTTCACTTATC-1	Day3	NA	0
102	AACACGTTCAGCGATT-1	Day3	NA_CSASPTGTRGNTEAFF	1
103	AACACGTTCCATGCTC-1	Day3	NA_CASSVSKNTEAFF	1
104	AACACGTTCTGGGCCA-1	Day3	CAVRDSNYQLIW_CASSERDNTEAFF	1
105	AACCATGAGGGAACGG-1	Day3	CASYSGGYQKVTF_CASSLRLTSGSEETQYF	1
106	AACCATGAGGTGATAT-1	Day3	CAAPSEEDDKIIF_CASTAPGTFSYEQYF	1
107	AACCATGAGTCCAGGA-1	Day3	NA	0
108	AACCATGAGTCGAGTG-1	Day3	NA_CASSEASGSSGANVLTF	1
109	AACCATGAGTCGCCGT-1	Day3	CALSGPGFQKLVF_CASSLGRALNYGYTF	1
110	AACCATGCAAGTAGTA-1	Day3	NA	0
111	AACCATGCAATGGACG-1	Day3	NA	0
112	AACCATGCACTAGTAC-1	Day3	CAALPSRNNAGNMLTF_CASSYATQVLPYEQYF	1
113	AACCATGCACTTGGAT-1	Day3	CAGQYGNKLVF_CAIPGGGAGEQYF	1
114	AACCATGCAGTGACAG-1	Day3	CAVNEHARLMF_CASSLGTNYGYTF	1
115	AACCATGGTTCTGAAC-1	Day3	NA_CASSGPGQGNQPQHF	1
116	AACCATGTCCAATGGT-1	Day3	NA_CASRKGEHTEAFF	1
117	AACCATGTCCGAAGAG-1	Day3	CAELGSGTYKYIF_CASSSRTSGRAYEQFF	1
118	AACCATGTCTTGTTTG-1	Day3	NA	0
119	AACCGCGAGAGGTTAT-1	Day3	NA	0
120	AACCGCGAGATCCTGT-1	Day3	NA	0
121	AACCGCGAGCCTTGAT-1	Day3	CARKGQGSQPQHF_CASSQGLAGNNEQFF	1
122	AACCGCGAGCGCCTCA-1	Day3	CAMSAGGFKTIF_CASSLDVRRDTQYF	1
123	AACCGCGAGCTAAACA-1	Day3	CAMREPRDKLSF_CASSSRSGTDTQYF	1
124	AACCGCGAGCTAGGCA-1	Day3	NA_CASSLSGRGTGELFF	1
125	AACCGCGAGTATGACA-1	Day3	NA	0
126	AACCGCGAGTCGTTTG-1	Day3	CAASNTGNQFYF_CASSPRTNYGYTF	1
127	AACCGCGAGTGACTCT-1	Day3	CAATSAGNTPLVF_CASSQGTSGNYEQFF	1
128	AACCGCGAGTTCGCAT-1	Day3	CALSDTGGYNKLIF_CASKQGARLDYGYTF	1
129	AACCGCGCACGTTGGC-1	Day3	NA	0
130	AACCGCGCAGATCCAT-1	Day3	NA	0
131	AACCGCGCATCAGTAC-1	Day3	NA_CASSSTLRDEQFF	1
132	AACCGCGGTAGCTCCG-1	Day3	NA	0
133	AACCGCGGTCAGAAGC-1	Day3	NA	0
134	AACCGCGGTTCCGGCA-1	Day3	CAGRYGSSNTGKLIF_CASSKTGSPLHF	1
135	AACCGCGTCATGTGGT-1	Day3	NA_CASSLFWSNEQYF	1
136	AACCGCGTCTGCTGTC-1	Day3	CATESAAGNNRKLIW_CASGHRALPYEQYF	1
137	AACGTTGAGGACTGGT-1	Day3	NA	0
138	AACGTTGAGGGCTCTC-1	Day3	CAIRKEFQGAQKLVF_CASSPRMGEGLWETQYF	1
139	AACGTTGAGTGTACCT-1	Day3	NA_CASSRTGLNGEKLFF	1
140	AACGTTGCACAACTGT-1	Day3	CAGGLAGNQFYF_CASSLRAETQYF	1
141	AACGTTGCACATGGGA-1	Day3	CAASKPGANNLFF_CASSQSGTANTGELFF	1
142	AACGTTGCAGCGTCCA-1	Day3	CATDGGGADGLTF_CASSGGPYNEQFF	1
143	AACGTTGCATGCTGGC-1	Day3	CAETTGGGNKLTF_CASRPTTTSTDTQYF	1
144	AACGTTGGTGACCAAG-1	Day3	NA_CASSRTEDYEQYF	2
145	AACGTTGGTGCAGACA-1	Day3	CAGGSMDDSWGKFQF_CATSEFSGSSYNEQFF	2
146	AACGTTGGTGTTTGGT-1	Day3	CAYRSAALGRASGTYKYIF_CASSLELQGGLYGYTF	1
147	AACTCAGAGATGTGGC-1	Day3	NA	0
148	AACTCAGAGTGTTAGA-1	Day3	CAYRDNTDKLIF_CSARIFYEQYF	1
149	AACTCAGCATGCCTAA-1	Day3	NA	0
150	AACTCAGGTAAGGATT-1	Day3	CAVVRTDSWGKLQF_CASSLGLDSPLHF	1
151	AACTCAGGTACGACCC-1	Day3	CAGLNNARLMF_CASSPDQGGRVSEAFF	1
152	AACTCAGGTTGCGCAC-1	Day3	NA	0
153	AACTCAGGTTGTTTGG-1	Day3	CAYRSSKQIGGKLQF_CASSRLSWEVSGHSNQPQHF	1
154	AACTCAGTCAACGGGA-1	Day3	NA	0
155	AACTCAGTCAGAGCTT-1	Day3	CAFMSWGYDRGSTLGRLYF_CASSLQGARGNQPQHF	1
156	AACTCAGTCATGGTCA-1	Day3	NA_CASSEGTSGSYEQYF	1
157	AACTCAGTCTAGAGTC-1	Day3	NA_CASSTLGITNTIYF	1
158	AACTCCCAGATGCCAG-1	Day3	CAWSTQGGKLIF_CASSPRRDSVQQFF	1
159	AACTCCCAGGAGTTGC-1	Day3	CAVASPRGGADGLTF_CSARDGTRDEQFF	1
160	AACTCCCAGGAGTTTA-1	Day3	NA	0
161	AACTCCCCAATAGCGG-1	Day3	NA	0
162	AACTCCCCACATTAGC-1	Day3	NA	0
163	AACTCCCCACTGTCGG-1	Day3	CSRTGSNTEAFF_CSARDSRVGAKLNQPQHF	1
164	AACTCCCCAGTTCATG-1	Day3	NA	0
165	AACTCCCCATCCGGGT-1	Day3	CVSGAGSYQLTF_CASSLLGEDNSPLHF	1
166	AACTCCCGTACCAGTT-1	Day3	NA	0
167	AACTCCCGTAGCCTCG-1	Day3	CATSDFGSGGYTF_CASSRTEVNEKLFF	1
168	AACTCCCGTCCAGTGC-1	Day3	NA	0
169	AACTCCCGTGAGTATA-1	Day3	NA	0
170	AACTCCCTCTAACTGG-1	Day3	NA	0
171	AACTCCCTCTAAGCCA-1	Day3	CAVMDSSYKLIF_CASSEGRGSTDTQYF	1
172	AACTCTTAGCTTTGGT-1	Day3	CAVGSRNTPLVF_CASSLVDRGSSYEQYF	1
173	AACTCTTAGTACGACG-1	Day3	CAISEQGHEQYF_CASSFRFSGGTDTQYF	1
174	AACTCTTCACAGATTC-1	Day3	NA_CASSAEGVSAGEQFF	1
175	AACTCTTCATTGCGGC-1	Day3	CAFATSYDKVIF_CASSLAGTSGGPTYEQYF	1
176	AACTCTTGTCACCCAG-1	Day3	CVAPQDSNYQLIW_CASSISGSYNEQFF	1
177	AACTCTTGTCGGATCC-1	Day3	NA_CASSLDPGGAVNEQFF	2
178	AACTCTTGTGAAGGCT-1	Day3	CGTEIGNDYKLSF_CASSLVLGDEQYF	1
179	AACTCTTGTTCCACGG-1	Day3	CAMRESTRNAGNMLTF_CASSTPGTGTSTDTQYF	1
180	AACTCTTTCTCATTCA-1	Day3	CAASSNVYHEGAGSYQLTF_CASSLGPGLAVNTGELFF	1
181	AACTCTTTCTGTCTCG-1	Day3	CAKAGGGNKLTF_CASSLGTGTAGELFF	1
182	AACTCTTTCTTGACGA-1	Day3	CIVFTTSGTYKYIF_CASSAEASSHEKLFF	1
183	AACTGGTAGCCAGGAT-1	Day3	CAVGNAGGTSYGKLTF_CASSDAGTIYNEQFF	1
184	AACTGGTAGCTGAACG-1	Day3	NA	0
185	AACTGGTAGGAGCGTT-1	Day3	NA	0
186	AACTGGTAGTAGTGCG-1	Day3	CATVLRMDSSYKLIF_CASSLIGVSSYNEQFF	2
187	AACTGGTAGTGTACTC-1	Day3	NA	0
188	AACTGGTCAAAGAATC-1	Day3	CALSAWTNSGNTPLVF_CATSEIIAYNEQFF	1
189	AACTGGTCACGTAAGG-1	Day3	NA	0
190	AACTGGTGTAGAGGAA-1	Day3	CALSGTDDSGTYKYIF_CASSPAPRQSSYEQYF	1
191	AACTGGTTCGAACTGT-1	Day3	NA	0
192	AACTTTCAGCACCGTC-1	Day3	CAVGGDSGGSNYKLTF_CASSPGTGYEQYF	1
193	AACTTTCAGGAATGGA-1	Day3	CAYRSGGGSNYKLTF_CASSQIAGGLGTQYF	1
194	AACTTTCCAATGTAAG-1	Day3	NA_CASSFIAGGPERNEQFF	1
195	AACTTTCCAGGAACGT-1	Day3	NA	0
196	AACTTTCGTTGATTGC-1	Day3	NA	0
197	AACTTTCTCTGATACG-1	Day3	NA	0
198	AAGACCTAGCGATCCC-1	Day3	NA	0
199	AAGACCTAGGACACCA-1	Day3	NA_CASSPNRESTEAFF	1
200	AAGACCTAGGGCTCTC-1	Day3	NA	0
201	AAGACCTAGTAGATGT-1	Day3	NA	0
202	AAGACCTCAAGCCGTC-1	Day3	CGTELMGARLMF_CAWSSGGINSPLHF	1
203	AAGACCTCAATGCCAT-1	Day3	CATDMARLMF_CASSLAKLLARRNPSTDTQYF	1
204	AAGACCTCACGAAATA-1	Day3	CAMSQVEGAQKLVF_CASSQDRLLTGELFF	1
205	AAGACCTCAGTACACT-1	Day3	NA	0
206	AAGACCTCAGTCGTGC-1	Day3	NA	0
207	AAGACCTGTAATCACC-1	Day3	CAVPNYGGSQGNLIF_CASSLGGEGGSTDTQYF	1
208	AAGACCTGTGAAATCA-1	Day3	NA	0
209	AAGACCTGTTACAGAA-1	Day3	NA	0
210	AAGACCTTCCGCTGTT-1	Day3	NA	0
211	AAGACCTTCGGTTAAC-1	Day3	NA_CAWSVAGGYEQYF	1
212	AAGCCGCAGAACTCGG-1	Day3	CLVGEGNYGGSQGNLIF_CASSQDRRIAKNIQYF	1
213	AAGCCGCAGCCAACAG-1	Day3	CAASVAGSARQLTF_CATGTSGGATYEQYF	1
214	AAGCCGCAGCTGCGAA-1	Day3	NA_CASSQDLRGGTEAFF	1
215	AAGCCGCAGGTGTGGT-1	Day3	NA	0
216	AAGCCGCCAAGCCATT-1	Day3	CASSLAAGRGEKLFF_CASSFSGGNQETQYF	1
217	AAGCCGCGTCTCTTAT-1	Day3	CAGQLRGRNAGNMLTF_CAWSPSGETQYF	1
218	AAGCCGCGTTGATTCG-1	Day3	CAAEGGKLIF_CATSRSDGTEAFF	1
219	AAGCCGCGTTTAAGCC-1	Day3	NA	0
220	AAGCCGCTCTGTCTAT-1	Day3	NA	0
221	AAGGAGCAGAAAGTGG-1	Day3	NA	0
222	AAGGAGCAGGAGTAGA-1	Day3	NA	0
223	AAGGAGCAGGGCATGT-1	Day3	NA	0
224	AAGGAGCAGGGTGTGT-1	Day3	CAARGAGNMLTF_CASSLVFESSNEQFF	1
225	AAGGAGCCAAGCGCTC-1	Day3	NA_CATSVNRGPGELFF	1
226	AAGGAGCCAGCTGTAT-1	Day3	CALGRSRDDKIIF_CASRAKWDNQETQYF	1
227	AAGGAGCCAGCTTCGG-1	Day3	NA	0
228	AAGGAGCCAGGAACGT-1	Day3	NA_CASIQGLTYEQYF	1
229	AAGGAGCGTACGCTGC-1	Day3	NA	0
230	AAGGAGCGTAGGACAC-1	Day3	CAVVYQKVTF_CSARDPRTTSTDTQYF	1
231	AAGGAGCGTCAGAATA-1	Day3	NA	0
232	AAGGAGCGTTACTGAC-1	Day3	NA_CASSQDGRQMFF	1
233	AAGGAGCGTTTAGGAA-1	Day3	CALSGETYNFNKFYF_CASSPGTEAFF	1
234	AAGGAGCTCACGGTTA-1	Day3	CAASMRNYGQNFVF_CASSLGDAKNIQYF	1
235	AAGGAGCTCGATAGAA-1	Day3	NA	0
236	AAGGCAGAGATGTAAC-1	Day3	NA	0
237	AAGGCAGAGGTGCTTT-1	Day3	NA	0
238	AAGGCAGCAAGCCTAT-1	Day3	CATASEYTGANSKLTF_CASSVIGGPLYYGYTF	1
239	AAGGCAGCAGACAGGT-1	Day3	NA	0
240	AAGGCAGCAGACGCAA-1	Day3	NA_CSARVPGLAGYQETQYF	1
241	AAGGCAGGTAGATTAG-1	Day3	CAAIMYSSASKIIF_CASSVGQGDTEAFF	1
242	AAGGCAGGTGTATGGG-1	Day3	CAVILNTGGFKTIF_CASSKGEVAGAGGLEQFF	1
243	AAGGCAGGTGTGACCC-1	Day3	CAMSPSGAGSYQLTF_CASRREANEQFF	1
244	AAGGTTCAGAGTACAT-1	Day3	CATANARLMF_CASSQVLAAGGEQFF	1
245	AAGGTTCAGTGTTTGC-1	Day3	NA	0
246	AAGGTTCCAAGGTGTG-1	Day3	CAVNGGNQFYF_CAWSAGSSGNTIYF	1
247	AAGGTTCCAATCCAAC-1	Day3	CVVKENWDGNNRKLIW_CASSLGLNNEKLFF	1
248	AAGGTTCGTCGGCATC-1	Day3	NA	0
249	AAGGTTCGTGATAAAC-1	Day3	NA_CAISGNGPRDTQYF	2
250	AAGGTTCGTTACGCGC-1	Day3	NA	0
251	AAGGTTCTCACTCTTA-1	Day3	NA_CASSFDRGGSDTQYF	1
252	AAGGTTCTCCACGTTC-1	Day3	NA_CASGTGSATNEKLFF	1
253	AAGGTTCTCGTACGGC-1	Day3	CAYRLTPHQGAQKLVF_CAAGTAREKLFF	1
254	AAGTCTGAGTCCGTAT-1	Day3	NA_CASSQDPHVSSSYNEQFF	1
255	AAGTCTGAGTGTTTGC-1	Day3	NA	0
256	AAGTCTGCAAGCCATT-1	Day3	NA	0
257	AAGTCTGCACGTAAGG-1	Day3	NA_CASSSSGQFTYGYTF	1
258	AAGTCTGCATGAAGTA-1	Day3	CAVYFEIGFGNVLHC_CASSFGLRADTQYF	2
259	AAGTCTGCATGATCCA-1	Day3	NA	0
260	AAGTCTGGTAAGTAGT-1	Day3	CVVTSNNNARLMF_CASSLDSPGQMNTEAFF	1
261	AAGTCTGGTAGGCTGA-1	Day3	CAMRDPNDYKLSF_CASSLKMDEQFF	1
262	AAGTCTGGTGAAAGAG-1	Day3	CAVIDSNYQLIW_CASSLATRGDYNEQFF	1
263	AAGTCTGGTGCACCAC-1	Day3	NA	0
264	AAGTCTGGTTTGACAC-1	Day3	CAVSVKGKSTF_CASSPGLAGGSQETQYF	1
265	AAGTCTGTCCAGAAGG-1	Day3	NA	0
266	AAGTCTGTCGTTGCCT-1	Day3	NA_CASGARVGTGGEETQYF	1
267	AAGTCTGTCTCGTTTA-1	Day3	CAVESNNARLMF_CASSLSSVTDTQYF	1
268	AATCCAGAGCAAATCA-1	Day3	NA_CASSSTGAPLNEQFF	1
269	AATCCAGAGCACGCCT-1	Day3	CAVRESGANNLFF_CASTPPGDTDTQYF	1
270	AATCCAGAGCCCAGCT-1	Day3	NA	0
271	AATCCAGAGCGATTCT-1	Day3	CIVRVLMNNNAGNMLTF_CASSRTDTQYF	1
272	AATCCAGAGTGTCTCA-1	Day3	NA	0
273	AATCCAGAGTGTTAGA-1	Day3	NA	0
274	AATCCAGCACACAGAG-1	Day3	NA_CASRASPSTDTQYF	1
275	AATCCAGCAGGGAGAG-1	Day3	NA	0
276	AATCCAGCATGCCACG-1	Day3	NA_CASSRTGGIEKLFF	1
277	AATCCAGGTAGAAGGA-1	Day3	NA	0
278	AATCCAGGTAGCTTGT-1	Day3	CAMREISGYSTLTF_CASTIAGTSGREQFF	1
279	AATCCAGTCACCACCT-1	Day3	CVVPSGAGSYQLTF_CSATSGRLINEQFF	1
280	AATCCAGTCCTACAGA-1	Day3	CALSEGSDGQKLLF_CASSVALVMDEQYF	1
281	AATCCAGTCTGGGCCA-1	Day3	NA	0
282	AATCCAGTCTTGCATT-1	Day3	NA_CSARETGSSGNTIYF	1
283	AATCGGTAGAAGCCCA-1	Day3	CAVGGTSYGKLTF_CASSDSREAQQETQYF	1
284	AATCGGTAGACTTGAA-1	Day3	NA_CASSQDMGGALTDTQYF	1
285	AATCGGTAGAGGTAGA-1	Day3	NA_CASSLASVQPQHF	1
286	AATCGGTAGATGGGTC-1	Day3	NA	0
287	AATCGGTAGCCAACAG-1	Day3	NA	0
288	AATCGGTCAGCTGGCT-1	Day3	CAAYQGGKLIF_CASSLAWLRDTGELFF	1
289	AATCGGTCATGCCACG-1	Day3	CAVEEYNTDKLIF_CASSLGFVANYEQYF	1
290	AATCGGTGTCCCGACA-1	Day3	CATAGGAAGNKLTF_CASSQRTSLSSYNEQFF	1
291	AATCGGTGTCTACCTC-1	Day3	CAMSAQGGSEKLVF_CASSVASGSDSGELFF	1
292	AATCGGTGTGATAAAC-1	Day3	NA	0
293	AATCGGTTCCCGACTT-1	Day3	NA	0
294	AATCGGTTCTTTCCTC-1	Day3	CALSDRNNARLMF_CASSDGGLPNSPLHF	1
295	ACACCAACACCGGAAA-1	Day3	NA_CAISEYKAVDAPGYTF	1
296	ACACCAACAGCAGTTT-1	Day3	CVVSSTSGTYKYIF_CAWSVGLFAETQYF	1
297	ACACCAACAGTTCATG-1	Day3	NA	0
298	ACACCAAGTCCCTTGT-1	Day3	CIVRVADGGATNKLIF_CSARATGFGEQYF	1
299	ACACCAAGTTTGGCGC-1	Day3	CAENRGDDKIIF_CASSLGNSGDTQYF	1
300	ACACCAATCAACCATG-1	Day3	CVVEKGGVNTGKLIF_CASSQVQGETQYF	1
301	ACACCAATCCATTCTA-1	Day3	CAYRTNNNDMRF_CSAPAAGRYEQYF	1
302	ACACCAATCGTTACAG-1	Day3	CANRDDKIIF_CAWSVPNQPQHF	1
303	ACACCAATCTTGAGAC-1	Day3	CGTETRGGTSYGKLTF_CASSLHRDGNQPQHF	1
304	ACACCAATCTTGCCGT-1	Day3	CAVNRGSNYKLTF_CAWNTQLEAVGYTF	1
305	ACACCCTAGATCCCAT-1	Day3	NA	0
306	ACACCCTAGATCCTGT-1	Day3	NA	0
307	ACACCCTAGGCTCAGA-1	Day3	CAVLTGGGNKLTF_CASSLEGSSGAHEQFF	1
308	ACACCCTCAACCGCCA-1	Day3	CATALTSYDKVIF_CSVPGQGSNEKLFF	1
309	ACACCCTCAGTCGATT-1	Day3	NA_CASSILAGESNEQFF	1
310	ACACCCTCAGTGACAG-1	Day3	CAVSGGAAGNKLTF_CASSVSSLSSYNEQFF	1
311	ACACCCTCATATACGC-1	Day3	NA	0
312	ACACCCTGTAAGGGAA-1	Day3	NA	0
313	ACACCCTGTTTCCACC-1	Day3	CAVTQDQTGANNLFF_CASSPHGTGVENIQYF	1
314	ACACCCTTCTGCCCTA-1	Day3	NA_CAWSDLRGAETQYF	1
315	ACACCGGAGGTGCAAC-1	Day3	CAYRSAFGSEKLVF_CASSLGLAGGGTGELFF	1
316	ACACCGGAGTACATGA-1	Day3	CVVNLKGGGFKTIF_CASSQQDRDYEQYF	1
317	ACACCGGAGTAGCGGT-1	Day3	CAVINSGYALNF_CAWDSGGNYNEQFF	1
318	ACACCGGAGTCTCCTC-1	Day3	CAVQAGGGATNKLIF_CASSIGAVDTQYF	1
319	ACACCGGAGTGCCAGA-1	Day3	CAVNYRGGFKTIF_CASSPSPGTGTEANTGELFF	1
320	ACACCGGCAATGGAAT-1	Day3	NA_CASSAGLAPYNEQFF	1
321	ACACCGGCATACGCTA-1	Day3	NA	0
322	ACACCGGCATCCTAGA-1	Day3	NA	0
323	ACACCGGGTAAACACA-1	Day3	NA	0
324	ACACCGGGTCTCTTTA-1	Day3	CVVRRGNTPLVF_CASSPTGGNQPQHF	1
325	ACACCGGGTTCGTTGA-1	Day3	NA	0
326	ACACCGGTCCATTCTA-1	Day3	NA_CASNPTGTADEQFF	1
327	ACACCGGTCCGCGCAA-1	Day3	NA_CATRGGSDTGELFF	1
328	ACACTGAAGCACCGCT-1	Day3	CALTRHNNAGNMLTF_CASSFSRNTGELFF	1
329	ACACTGAAGGATGGTC-1	Day3	CAGSTDSWGKLQF_CSATIRTGNTEAFF	1
330	ACACTGAAGTATTGGA-1	Day3	CAASNGARLMF_CASSGGQGAYNEQFF	1
331	ACACTGACACGACTCG-1	Day3	CSATRDTFYEQYF_CASSLRAGANTGELFF	1
332	ACACTGACATTAGGCT-1	Day3	NA	0
333	ACACTGATCACATACG-1	Day3	NA	0
334	ACACTGATCGCATGGC-1	Day3	CVVPTYKYIF_CASSLGPARPQETQYF	1
335	ACACTGATCTAACCGA-1	Day3	NA_CASSELRGVQYF	1
336	ACAGCCGAGTCGAGTG-1	Day3	NA	0
337	ACAGCCGCAAGACACG-1	Day3	CAYRKNNYGQNFVF_CASRLDLGTEAFF	1
338	ACAGCCGCAGTCGTGC-1	Day3	NA	0
339	ACAGCCGGTATTACCG-1	Day3	NA	0
340	ACAGCCGGTCGCATAT-1	Day3	NA	0
341	ACAGCCGGTTCATGGT-1	Day3	NA	0
342	ACAGCCGTCAACTCTT-1	Day3	NA_CASSLNEQYF	1
343	ACAGCCGTCGCTAGCG-1	Day3	CATVALNNAGNMLTF_CASSVRSGGEQYF	1
344	ACAGCCGTCGGGAGTA-1	Day3	NA_CASSHVMTSGYNEQFF	1
345	ACAGCCGTCTTTACGT-1	Day3	NA	0
346	ACAGCTAAGACGCTTT-1	Day3	NA_CASSSGPSPDEQYF	1
347	ACAGCTAAGGCCCTCA-1	Day3	NA	0
348	ACAGCTACACGCCAGT-1	Day3	NA	0
349	ACAGCTAGTATTCTCT-1	Day3	NA	0
350	ACAGCTAGTCACAAGG-1	Day3	NA	0
351	ACAGCTAGTCTCTTTA-1	Day3	CAYSNNNDMRF_CASSLAADLENTGELFF	1
352	ACAGCTAGTTTAGGAA-1	Day3	CASGKSSASKIIF_CSARGGHNQPQHF	1
353	ACATACGAGAAACGAG-1	Day3	NA	0
354	ACATACGAGTGGACGT-1	Day3	NA	0
355	ACATACGCAGGACGTA-1	Day3	NA	0
356	ACATACGGTATAAACG-1	Day3	CGTERPGGSQGNLIF_CASSGQGTTEAFF	1
357	ACATACGGTATCGCAT-1	Day3	NA	0
358	ACATACGGTGTGAATA-1	Day3	NA	0
359	ACATACGTCAACGAAA-1	Day3	CVVSAEAAGNKLTF_CASSLLAATGELFF	1
360	ACATACGTCCAAACAC-1	Day3	CAVMDSNYQLIW_CASSYGTGGADTQYF	1
361	ACATACGTCTGGCGTG-1	Day3	NA_CASSVGQSGTGVGETQYF	1
362	ACATACGTCTTTAGGG-1	Day3	NA	0
363	ACATCAGAGCGATTCT-1	Day3	NA	0
364	ACATCAGAGGACCACA-1	Day3	NA	0
365	ACATCAGAGTAGGTGC-1	Day3	CAENGPGTASKLTF_CASSEVGGSIAGELFF	1
366	ACATCAGAGTCATCCA-1	Day3	NA	0
367	ACATCAGAGTTAGCGG-1	Day3	NA	0
368	ACATCAGTCACAACGT-1	Day3	NA	0
369	ACATCAGTCCAGTAGT-1	Day3	CALSDTGSARQLTF_CSAREVNEQFF	1
370	ACATCAGTCGGTGTCG-1	Day3	CAYRRIQGGSEKLVF_CASSLGRGRPGGRDNEQFF	1
371	ACATGGTAGGAGTTGC-1	Day3	CALPYTGGFKTIF_CASSDRTGENSPLHF	1
372	ACATGGTCACCGCTAG-1	Day3	NA	0
373	ACATGGTCAGCGAACA-1	Day3	NA	0
374	ACATGGTCAGTAGAGC-1	Day3	CASRGANSKLTF_CASSLVSGGTMAQYF	1
375	ACATGGTCATGAACCT-1	Day3	CAGLLGDTDKLIF_CASAGSNQPQHF	1
376	ACATGGTCATGCCACG-1	Day3	NA	0
377	ACATGGTGTAACGCGA-1	Day3	CAAVDSNYQLIW_CASSDVSGSGQETQYF	1
378	ACATGGTGTATCAGTC-1	Day3	CAYDENTGNQFYF_CASSLAWGGGEAFF	1
379	ACATGGTGTGACGGTA-1	Day3	NA	0
380	ACATGGTGTGCTTCTC-1	Day3	NA_CASSMDRGDEQFF	1
381	ACATGGTTCAGGTAAA-1	Day3	NA_CASSPGTSAPRVDTQYF	1
382	ACATGGTTCATATCGG-1	Day3	CAARREKTSYDKVIF_CASSDGGSHYGYTF	1
383	ACATGGTTCATGTAGC-1	Day3	CAESRDSGTYKYIF_CASSQEGEGRQPQHF	1
384	ACATGGTTCATGTGGT-1	Day3	NA_CATSRLQGISYEQYF	1
385	ACATGGTTCCCGACTT-1	Day3	CAVRDKIYNFNKFYF_CASRGINRANSPLHF	1
386	ACATGGTTCGTCGTTC-1	Day3	NA	0
387	ACATGGTTCTTAGAGC-1	Day3	NA_CASSLFPSKVGTDTQYF	1
388	ACCAGTAAGAATTCCC-1	Day3	NA	0
389	ACCAGTAAGACCTAGG-1	Day3	CAVSRSNFGNEKLTF_CASSIRADQETQYF	1
390	ACCAGTAAGGCACATG-1	Day3	CAAKSWGKLQF_CASSQEGSIMVETQYF	1
391	ACCAGTAAGTAGCCGA-1	Day3	NA	0
392	ACCAGTAAGTCTCGGC-1	Day3	CAVGETGNQFYF_CASSARTGGQWDTEAFF	1
393	ACCAGTAAGTGTTTGC-1	Day3	CAMREGWSTGFQKLVF_CASKTGGTMNTEAFF	1
394	ACCAGTACAGACAGGT-1	Day3	NA	0
395	ACCAGTACATAACCTG-1	Day3	NA	0
396	ACCAGTAGTTCGAATC-1	Day3	NA	0
397	ACCAGTATCGAGAGCA-1	Day3	NA_CATSRDLGQPQHF	1
398	ACCAGTATCTGAGGGA-1	Day3	NA	0
399	ACCCACTAGGCGATAC-1	Day3	CAVRRGNNARLMF_CASSSTGLLYEQYF	1
400	ACCCACTAGGGCTCTC-1	Day3	CAGANSNSGYALNF_CASSLSGITEAFF	1
401	ACCCACTAGGGTCGAT-1	Day3	CALSEDGRGSTLGRLYF_CASSRTSGGYNEQFF	1
402	ACCCACTCAAGGGTCA-1	Day3	NA	0
403	ACCCACTCACATTAGC-1	Day3	NA	0
404	ACCCACTCAGATCGGA-1	Day3	CALEGYGGSQGNLIF_CASSLDQTGVGETQYF	1
405	ACCCACTCAGCTGTTA-1	Day3	CACTCGGSNYKLTF_CASSRTSGNPGETQYF	1
406	ACCCACTCATGGAATA-1	Day3	NA_CSAEDGTSGYNEQFF	1
407	ACCCACTGTATGAATG-1	Day3	CALSEAVGSGTYKYIF_CASSQRDLEQFF	1
408	ACCCACTGTCCAGTGC-1	Day3	NA_CASSFLGQYTYEQYF	1
409	ACCCACTGTTATGTGC-1	Day3	CAMREGAYNTDKLIF_CASSLKDYRDTQYF	1
410	ACCCACTTCAGTTCGA-1	Day3	NA_CASSRDSGDTQYF	1
411	ACCCACTTCGTCACGG-1	Day3	NA	0
412	ACCGTAAAGAAACGCC-1	Day3	NA	0
413	ACCGTAAAGATCCGAG-1	Day3	NA	0
414	ACCGTAAAGCTAGCCC-1	Day3	NA	0
415	ACCGTAAAGTTGTAGA-1	Day3	CIVRVSSISSGSARQLTF_CASSFYRTYEQYF	1
416	ACCGTAACAATAGCGG-1	Day3	NA	0
417	ACCGTAACAATGGAAT-1	Day3	NA	0
418	ACCGTAACAGCCTTGG-1	Day3	CAGCPNNAGNMLTF_CSASDYDRDNEQFF	1
419	ACCGTAAGTACACCGC-1	Day3	CAVRRKNAGNMLTF_CASSPGGGLREKLFF	1
420	ACCGTAAGTCACTTCC-1	Day3	NA_CASSFLGRHYEQYF	1
421	ACCGTAAGTGACGGTA-1	Day3	NA	0
422	ACCGTAAGTTCTGAAC-1	Day3	NA	0
423	ACCGTAATCAGAGCTT-1	Day3	CAVNSNYQLIW_CASGERQGRAYEQYF	1
424	ACCGTAATCATCACCC-1	Day3	CAVHKSGAQKLVF_CASSKGQGRTDTQYF	1
425	ACCGTAATCATGTCTT-1	Day3	CAVSNTYTGRRALTF_CATSDLVGPTNTGELFF	1
426	ACCGTAATCCAAGTAC-1	Day3	CALSVERGSTLGRLYF_CASSLAVGADPYEQYF	1
427	ACCGTAATCCCGGATG-1	Day3	CVASYGNNRLAF_CASSLLGGSGQETQYF	1
428	ACCGTAATCGACGGAA-1	Day3	NA_CASSPTQGLTEAFF	1
429	ACCGTAATCGGTCTAA-1	Day3	NA	0
430	ACCGTAATCTGCTTGC-1	Day3	NA	0
431	ACCTTTAAGCAGATCG-1	Day3	CAVLPLNDYKLSF_CASSPSPTGGGTGELFF	1
432	ACCTTTAAGGACAGCT-1	Day3	NA	0
433	ACCTTTAAGGCTAGGT-1	Day3	CLVGDADGNKLVF_CASSIGTPNTEAFF	1
434	ACCTTTACAAAGTGCG-1	Day3	NA_CASSPGVDTGELFF	1
435	ACCTTTACAATCAGAA-1	Day3	NA	0
436	ACCTTTACACGCCAGT-1	Day3	CAMRDHGSGNTGKLIF_CASSQRQEPRYDKNIQYF	1
437	ACCTTTACATCTATGG-1	Day3	CIVRVVSAAGNKLTF_NA	1
438	ACCTTTAGTCCCTTGT-1	Day3	NA_CSARPGPRGYEQYF	1
439	ACCTTTAGTCGGCATC-1	Day3	CAVRPHTGRRALTF_CASSQNYEQYF	1
440	ACCTTTAGTGTATGGG-1	Day3	NA	0
441	ACCTTTATCGCAAACT-1	Day3	CSARDARGYGYTF_CASSQGIGTGAGEAFF	1
442	ACCTTTATCTCAACTT-1	Day3	NA	0
443	ACCTTTATCTGGTGTA-1	Day3	NA_CAVREGLAGETQYF	1
444	ACGAGCCAGCACGCCT-1	Day3	NA	0
445	ACGAGCCAGGTAAACT-1	Day3	CAVEMNSGGYQKVTF_CASSILQTRDDVDEQFF	1
446	ACGAGCCCAGACTCGC-1	Day3	NA	0
447	ACGAGCCCAGCCTTGG-1	Day3	CAVKDSNYQLIW_CASSQDGSGGDQHTGELFF	1
448	ACGAGCCGTCATATGC-1	Day3	NA	0
449	ACGAGCCGTGTCTGAT-1	Day3	NA	0
450	ACGAGCCGTTCGAATC-1	Day3	CAPLGSQGNLIF_CASSQTGYGYTF	1
451	ACGAGCCTCAAACGGG-1	Day3	CALRNYGGSQGNLIF_CASSPGLAGHYNEQFF	1
452	ACGAGCCTCAATCTCT-1	Day3	NA_CASSYRLAGNTEQFF	1
453	ACGAGCCTCACGACTA-1	Day3	CAALGGSYIPTF_CASTVVKGATNEKLFF	1
454	ACGAGCCTCATCGGAT-1	Day3	CAASPISNFGNEKLTF_CASGFARGNSPLHF	1
455	ACGAGCCTCATTGCGA-1	Day3	CAMSVYDGNQFYF_CASSQEGDQYF	1
456	ACGAGGAAGGCAGTCA-1	Day3	CVALASGGSYIPTF_CASSFPGSDTEAFF	1
457	ACGAGGACAAGCTGTT-1	Day3	NA	0
458	ACGAGGACACCACGTG-1	Day3	NA	0
459	ACGAGGACAGCCAATT-1	Day3	CAASNGNTNAGKSTF_CASSARTDTQYF	1
460	ACGAGGACATCACGAT-1	Day3	NA	0
461	ACGAGGAGTAGCCTAT-1	Day3	CALNDYKLSF_CASSAGGTEAFF	1
462	ACGAGGAGTGTGACGA-1	Day3	NA	0
463	ACGAGGATCGGATGGA-1	Day3	NA	0
464	ACGAGGATCGGCGCAT-1	Day3	CAVDNYGGSQGNLIF_CSASRTYPDGGETQYF	1
465	ACGAGGATCTACGAGT-1	Day3	NA	0
466	ACGAGGATCTGGTGTA-1	Day3	CKGGGADGLTF_CASSPSGSGNTIYF	1
467	ACGATACAGACAGACC-1	Day3	NA	0
468	ACGATACAGGGATACC-1	Day3	NA	0
469	ACGATACAGGTGCTAG-1	Day3	NA	0
470	ACGATACAGTAGCGGT-1	Day3	NA_CASSAGPGLTHGELFF	1
471	ACGATACCAGGGTACA-1	Day3	CAVEAGGGADGLTF_CASSLDREETQYF	1
472	ACGATACCATACAGCT-1	Day3	NA	0
473	ACGATACCATATGCTG-1	Day3	NA	0
474	ACGATACCATCTCCCA-1	Day3	CAGGSLFQGAQKLVF_CASSLGGGNEQFF	1
475	ACGATACCATTGGTAC-1	Day3	CASSNLAGVRETQYF_CATSEGQAWSYEQYF	1
476	ACGATACGTAAGTTCC-1	Day3	CAASVQNRDDKIIF_CASSRGLAGFSGANVLTF	1
477	ACGATACGTATAGGTA-1	Day3	CIVRVDDNAGNMLTF_CASSLNGGDGYTF	1
478	ACGATACTCAAACCAC-1	Day3	CALDTGNQFYF_CASSILRFGGSDTQYF	1
479	ACGATACTCAGTTTGG-1	Day3	NA	0
480	ACGATACTCGTAGATC-1	Day3	NA	0
481	ACGATACTCTCATTCA-1	Day3	NA	0
482	ACGATACTCTGCGTAA-1	Day3	CAVIGFGNVLHC_CASSSYDGREGSYEQYF	1
483	ACGATGTAGACGACGT-1	Day3	NA	0
484	ACGATGTAGGAGCGAG-1	Day3	CAVHLSNYQLIW_CASSPTPGQRGGYTF	1
485	ACGATGTAGGGTATCG-1	Day3	CAFMKLTGANSKLTF_CASSWGRLSGANVLTF	1
486	ACGATGTAGTTAAGTG-1	Day3	NA	0
487	ACGATGTCAAACAACA-1	Day3	NA_CASTLSFLAGNHNEQFF	1
488	ACGATGTCACATTAGC-1	Day3	CVVSRYAGNMLTF_CATSDSGTSGRRGDTQYF	1
489	ACGATGTCACCAACCG-1	Day3	NA_CASSYPQGDGYTF	1
490	ACGATGTCACCATGTA-1	Day3	CAMRETNTGNQFYF_CATSRDGQGLRETQYF	1
491	ACGATGTGTACGAAAT-1	Day3	CAVNGNNNARLMF_CASNSAGLAGSWEQYF	1
492	ACGATGTGTAGAGGAA-1	Day3	CAETGQTGANNLFF_CASSGTGLNYGYTF	1
493	ACGATGTGTATAGGGC-1	Day3	CAMGGNNRLAF_CASRGNNYGYTF	2
494	ACGATGTGTCAGGACA-1	Day3	CALNMGRRALTF_CASSPEGNQETQYF	1
495	ACGATGTGTCCGCTGA-1	Day3	NA	0
496	ACGATGTGTCGAACAG-1	Day3	CAVTGNQFYF_CASSSPRAPETQYF	1
497	ACGATGTGTCTTGATG-1	Day3	NA	0
498	ACGATGTGTTGCTCCT-1	Day3	CAGAYNFNKFYF_CASTLSTGSYEQYF	1
499	ACGATGTTCACCACCT-1	Day3	CAASIRGGTASKLTF_CASSGIPRGETQYF	1
500	ACGATGTTCAGGCAAG-1	Day3	CAENQVDSSYKLIF_CSASGTAFSGNTIYF	1
501	ACGATGTTCCGCAGTG-1	Day3	CVFLMNTGFQKLVF_CASSLRLDTGELFF	1
502	ACGATGTTCGCTAGCG-1	Day3	CAGPSRGSNYKLTF_CASSIDTPNGSPLHF	1
503	ACGATGTTCTTGTCAT-1	Day3	CAVRRAGGTSYGKLTF_CASSEARTPHNEQFF	1
504	ACGCAGCAGCCAGGAT-1	Day3	CAASMGGGSQGNLIF_CASSLDPGIGDEQFF	1
505	ACGCAGCAGCGATAGC-1	Day3	NA_CASRAANSYNEQFF	1
506	ACGCAGCCAATGAATG-1	Day3	NA_CASITLASGYNEQFF	1
507	ACGCAGCGTCTAGTGT-1	Day3	CAVSGQGAQKLVF_CASSTWTVDEQYF	1
508	ACGCAGCGTGAAGGCT-1	Day3	NA	0
509	ACGCAGCGTGCATCTA-1	Day3	CAVRDGDYKLSF_CSARETSDYEQYF	1
510	ACGCAGCTCAGCGATT-1	Day3	CAYRSRAQKLVF_CASSLISGGSGANVLTF	1
511	ACGCAGCTCCGATATG-1	Day3	CAGNRDDKIIF_CASTANGQAAGSQHF	1
512	ACGCAGCTCGCGGATC-1	Day3	CASRAQGGYEQYF_CASRLTSGRVGEQFF	1
513	ACGCAGCTCGTTACAG-1	Day3	NA	0
514	ACGCAGCTCTTACCTA-1	Day3	CATDAPGRGSTLGRLYF_CASSLAGNSGQETQYF	1
515	ACGCCAGAGAAGGTGA-1	Day3	NA	0
516	ACGCCAGAGCTGAAAT-1	Day3	CATDAGGGSNYKLTF_CASSKTGPSNQPQHF	1
517	ACGCCAGAGGCTCTTA-1	Day3	NA	0
518	ACGCCAGAGGGAGTAA-1	Day3	NA	0
519	ACGCCAGCACGAAAGC-1	Day3	CALSGQAQKLVF_CASSRGQGPEAFF	1
520	ACGCCAGCAGTCTTCC-1	Day3	NA	0
521	ACGCCAGCATCGGGTC-1	Day3	CVVPQEGGADGLTF_CASSYLDRAFEGTQYF	1
522	ACGCCAGCATGGTCAT-1	Day3	NA	0
523	ACGCCAGGTACATCCA-1	Day3	CAMSVSGKSTF_CSARWDRGTDTQYF	1
524	ACGCCAGTCACTGGGC-1	Day3	NA_CASSQVRDPGANVLTF	1
525	ACGCCAGTCAGTTAGC-1	Day3	NA	0
526	ACGCCAGTCTAACTGG-1	Day3	CALSVRTNAGKSTF_CASSLHREKEETQYF	1
527	ACGCCAGTCTCATTCA-1	Day3	NA	0
528	ACGCCGAAGAAACCTA-1	Day3	CAFTHWGGNQFYF_CASSFGGRTDTQYF	1
529	ACGCCGAAGACTAGGC-1	Day3	NA_CSVPWGGRHGYTF	1
530	ACGCCGAAGCCAGTTT-1	Day3	NA	0
531	ACGCCGACACATCCGG-1	Day3	NA	0
532	ACGCCGACAGATCTGT-1	Day3	NA	0
533	ACGCCGACAGGCTCAC-1	Day3	NA	0
534	ACGCCGAGTTAAGGGC-1	Day3	CASSLGVGMNSPLHF_CASSFIDTGELFF	1
535	ACGCCGATCAAACGGG-1	Day3	CAMSASVLGGNQFYF_CSAWGQGTENYGYTF	1
536	ACGCCGATCACATACG-1	Day3	NA	0
537	ACGCCGATCGGCTACG-1	Day3	CAVDTGFQKLVF_CASSLVSGSAYNEQFF	1
538	ACGCCGATCTGAAAGA-1	Day3	CAGEDTGFQKLVF_CSAARGATEAFF	1
539	ACGGAGAAGATCGATA-1	Day3	NA	0
540	ACGGAGAAGCCACCTG-1	Day3	NA	0
541	ACGGAGAAGCTCCTCT-1	Day3	NA	0
542	ACGGAGACAAAGAATC-1	Day3	CSAFRAGAMNYLQETQYF_CASRPAGREGPHYTVKTQYF	1
543	ACGGAGACACATGACT-1	Day3	NA_CATSDPDTSSYNEQFF	1
544	ACGGAGACAGCGAACA-1	Day3	NA	0
545	ACGGAGACAGGAATGC-1	Day3	NA_CASSPEQGFYEQYF	1
546	ACGGAGAGTGCACGAA-1	Day3	NA	0
547	ACGGAGATCAGTTCGA-1	Day3	CAVSGATGTASKLTF_CASSLELNQPQHF	1
548	ACGGAGATCGGCTACG-1	Day3	CAVVGGGYQKVTF_CAISTGEAGANVLTF	1
549	ACGGCCAAGAAGGTGA-1	Day3	NA	0
550	ACGGCCAAGGATTCGG-1	Day3	CAFNNNDMRF_CASSFGFQNQPQHF	1
551	ACGGCCAAGTGAAGTT-1	Day3	CAGPRISSGSARQLTF_CSARVGSGRSNEQFF	1
552	ACGGCCACACAACGTT-1	Day3	NA_CASSQDETSGRARFF	1
553	ACGGCCACACCTCGTT-1	Day3	CAFLLRAQKLVF_CSVEDLGLHLYGYTF	1
554	ACGGCCACAGACAGGT-1	Day3	NA_CASSLSGTSSGANVLTF	1
555	ACGGCCAGTCTGGAGA-1	Day3	CATSTFSNDYKLSF_CASTPDSSYNSPLHF	1
556	ACGGCCAGTGATGATA-1	Day3	NA	0
557	ACGGCCATCAATCACG-1	Day3	NA	0
558	ACGGCCATCGGGAGTA-1	Day3	NA	0
559	ACGGGCTAGCGTGAGT-1	Day3	CAVRAAGNKLTF_CSASEWAATNEKLFF	1
560	ACGGGCTAGGCATTGG-1	Day3	CAMSASGGYQKVTF_CASSRAGQSEAFF	1
561	ACGGGCTAGTAACCCT-1	Day3	NA	0
562	ACGGGCTAGTACGCCC-1	Day3	NA	0
563	ACGGGCTCACAACGCC-1	Day3	CALSGYNFNKFYF_CATSDSGSGGVADTQYF	1
564	ACGGGCTCACAACGTT-1	Day3	CAAKLVF_CASSFSPTNEKLFF	1
565	ACGGGCTCACAGGTTT-1	Day3	NA_CSAAPLSRGTGELFF	1
566	ACGGGCTCACGGATAG-1	Day3	CAISESESSYNEQFF_CASSLYREQFF	1
567	ACGGGCTCAGAAGCAC-1	Day3	NA	0
568	ACGGGCTGTCCCTACT-1	Day3	CALGSISNFGNEKLTF_CASSQLAGGADTQYF	1
569	ACGGGCTGTGACTACT-1	Day3	NA	0
570	ACGGGCTGTTTCGCTC-1	Day3	CAVEDPNQAGTALIF_CASSLTSGVNTGELFF	1
571	ACGGGCTTCCAACCAA-1	Day3	NA	0
572	ACGGGCTTCCCACTTG-1	Day3	NA	0
573	ACGGGTCAGAGTGAGA-1	Day3	NA	0
574	ACGGGTCAGTCCATAC-1	Day3	NA_CASTSGQDITYEQYF	1
575	ACGGGTCAGTCTTGCA-1	Day3	NA	0
576	ACGGGTCAGTTGTCGT-1	Day3	NA	0
577	ACGGGTCCAGGAACGT-1	Day3	NA	0
578	ACGGGTCCAGTACACT-1	Day3	CAANPRGSTLGRLYF_CASSTLSRRQGRQETQYF	1
579	ACGGGTCCATCCCACT-1	Day3	CASSFNFSGNTIYF_CASSSVGSASTDTQYF	1
580	ACGGGTCGTCAGTGGA-1	Day3	CVVSPYNNAGNMLTF_CASSSSGAKNIQYF	1
581	ACGGGTCGTCCATCCT-1	Day3	CAARSGGSNYKLTF_CASSLARLAGGDSSYNEQFF	1
582	ACGGGTCGTGAGGGAG-1	Day3	NA	0
583	ACGGGTCTCCATGAAC-1	Day3	NA	0
584	ACGGGTCTCTTCGGTC-1	Day3	NA_CASSEVAGTNEQFF	1
585	ACGTCAAAGATATACG-1	Day3	CALRAGGTSYGKLTF_CASRGLNPDTQYF	1
586	ACGTCAAAGCTGGAAC-1	Day3	NA	0
587	ACGTCAACAAACCCAT-1	Day3	CAMRESFGNEKLTF_CSASKDSQGEKLFF	1
588	ACGTCAACACACAGAG-1	Day3	NA_CASSLGQVPVRAFF	1
589	ACGTCAACATCAGTCA-1	Day3	CAVNMNTDKLIF_CSARPGTSAHNEQFF	1
590	ACGTCAAGTGAGTGAC-1	Day3	CAYRRGGGADGLTF_CSALGGLAGVSDTQYF	1
591	ACGTCAATCCAACCAA-1	Day3	NA	0
592	ACGTCAATCCGCATCT-1	Day3	CAVEDGNTGGFKTIF_CASSLDPGSNQPQHF	1
593	ACGTCAATCGAGAACG-1	Day3	CASSYGGQGSQPQHF_CASSLTGKSDTQYF	1
594	ACGTCAATCTCATTCA-1	Day3	CAVFYSGGGADGLTF_CASSQDLSGVGGYTF	1
595	ACGTCAATCTCTTATG-1	Day3	CALTAYGQNFVF_CASSQNRDLPLHF	1
596	ACTATCTAGACAGGCT-1	Day3	NA	0
597	ACTATCTAGCTCCCAG-1	Day3	NA_CASSGGGGAVSYEQYF	1
598	ACTATCTCAATAGAGT-1	Day3	NA	0
599	ACTATCTCACTTCGAA-1	Day3	CAYRGMDSNYQLIW_CASSLVQGPYNEQFF	1
600	ACTATCTCATGGTAGG-1	Day3	CAANQGNLIF_CASSFGAGGVHEQYF	1
601	ACTATCTGTAGCGTCC-1	Day3	CALSEGGTGANSKLTF_CASSREAARSSGNTIYF	1
602	ACTATCTGTGACGGTA-1	Day3	CAASAGSNYQLIW_CASRWDSNQPQHF	1
603	ACTATCTTCAACACAC-1	Day3	NA_CASSHSRGNEQFF	1
604	ACTATCTTCAGCTGGC-1	Day3	NA	0
605	ACTATCTTCAGGCGAA-1	Day3	CAFMPYTGTASKLTF_CAWKSRTETYEQYF	1
606	ACTATCTTCTCGTTTA-1	Day3	NA	0
607	ACTATCTTCTGTTGAG-1	Day3	CASETGSDTGELFF_CSARDSYEQYF	1
608	ACTGAACAGAAGAAGC-1	Day3	NA_CAWSRGLSYEQYF	1
609	ACTGAACAGACATAAC-1	Day3	CAAKKIGGGKLIF_NA	1
610	ACTGAACAGCGCCTTG-1	Day3	NA	0
611	ACTGAACAGGCAGGTT-1	Day3	NA	0
612	ACTGAACAGGCAGTCA-1	Day3	NA_CAISKDRGQDTGELFF	1
613	ACTGAACAGGCTAGCA-1	Day3	NA_CASSLLDGNNEQFF	1
614	ACTGAACAGTGGAGAA-1	Day3	NA	0
615	ACTGAACAGTTATCGC-1	Day3	CAAEANNNNDMRF_CASSSVGDTQYF	1
616	ACTGAACCACAACGTT-1	Day3	CASSPPADSGPEKLFF_CASSRQRNTGELFF	1
617	ACTGAACCATAAAGGT-1	Day3	NA_CSVWTGQWNSPLHF	1
618	ACTGAACGTGATAAAC-1	Day3	NA	0
619	ACTGAACTCATTGCCC-1	Day3	CAVGNNRLAF_CATRTSGRGEQETQYF	1
620	ACTGAGTAGCCGGTAA-1	Day3	CAVREGGYSTLTF_CSGHPGGNQPQHF	1
621	ACTGAGTAGCTCTCGG-1	Day3	CAEIPLDYDKVIF_CASSSRNTIYF	1
622	ACTGAGTAGGCATGTG-1	Day3	CATDGLQGAQKLVF_CASSLVGTVGNTIYF	1
623	ACTGAGTAGTAGGCCA-1	Day3	NA_CSVEPFSNEQFF	1
624	ACTGAGTGTCTCTTAT-1	Day3	CAEPYTDKLIF_CSVDRGPTDEQYF	1
625	ACTGAGTTCTTGACGA-1	Day3	NA_CASSLTGPRNEQFF	1
626	ACTGATGAGATAGGAG-1	Day3	CAFMKPEHTDKLIF_CASSPRTGYNEQFF	1
627	ACTGATGAGTGTTAGA-1	Day3	NA	0
628	ACTGATGCACACATGT-1	Day3	CAFMRVNVGGKLIF_CRALVPSRLSTDTQYF	1
629	ACTGATGCATACGCTA-1	Day3	CAGPPLTSNFGNEKLTF_CASSLVGFYGYTF	1
630	ACTGATGGTACCGGCT-1	Day3	CAASLRSSGNTPLVF_CSARATGTGGTGELFF	1
631	ACTGATGGTCATACTG-1	Day3	CASSLDGATNEKLFF_CASSPTSGFAEAFF	1
632	ACTGATGGTTCCCGAG-1	Day3	NA_CASSSGTSGQETRYF	1
633	ACTGATGTCAAGCCTA-1	Day3	CAMISNTGGFKTIF_CSAPRRSEQFF	1
634	ACTGATGTCATGTAGC-1	Day3	CASSSLRGHSNQPQHF_CASSEDRAYLAYEQYF	1
635	ACTGATGTCCAAACTG-1	Day3	NA_CASSSGGVRGYTF	1
636	ACTGATGTCCACGCAG-1	Day3	NA	0
637	ACTGATGTCGGATGGA-1	Day3	NA	0
638	ACTGATGTCTGCGTAA-1	Day3	NA	0
639	ACTGATGTCTTCTGGC-1	Day3	NA	0
640	ACTGCTCAGCAATATG-1	Day3	NA	0
641	ACTGCTCAGCCCAACC-1	Day3	CAVREVRDSSYKLIF_CASSQALSEVADTQYF	1
642	ACTGCTCAGTTACGGG-1	Day3	NA	0
643	ACTGCTCCAAGGACTG-1	Day3	NA_CSAREPFTGNTIYF	1
644	ACTGCTCCACATTCGA-1	Day3	CAVRVADYGQNFVF_CASSEGDNYGYTF	1
645	ACTGCTCGTGTATGGG-1	Day3	NA_CASRPGLAINEQFF	1
646	ACTGCTCGTTTGTGTG-1	Day3	NA	0
647	ACTGCTCTCAACGGCC-1	Day3	CAAPSGGGADGLTF_CASTRTLSTDTQYF	1
648	ACTGCTCTCTGCGTAA-1	Day3	CAVRRVGYSTLTF_CASGLLPNTEAFF	1
649	ACTGCTCTCTGTCAAG-1	Day3	NA	0
650	ACTGTCCAGAATAGGG-1	Day3	NA	0
651	ACTGTCCAGTCGTTTG-1	Day3	CLVGGKYSSASKIIF_CAISESESSYNEQFF	1
652	ACTGTCCCAAATCCGT-1	Day3	CAVSGGYSSASKIIF_CSALPSGTPYEQYF	1
653	ACTGTCCCACAGACTT-1	Day3	NA	0
654	ACTGTCCCATCGATTG-1	Day3	CAGLRGYSTLTF_CASSWTDNSPLHF	1
655	ACTGTCCCATGCCCGA-1	Day3	NA	0
656	ACTGTCCGTCATGCAT-1	Day3	CLVGGRWMDSSYKLIF_CSARDGQGLQSPLHF	1
657	ACTGTCCGTGTAAGTA-1	Day3	NA_CASSHRGGLAGGSSYNEQFF	1
658	ACTGTCCTCATTGCCC-1	Day3	NA	0
659	ACTGTCCTCCCACTTG-1	Day3	CAVRVNTGGFKTIF_CASTDGPQSSGKLFF	1
660	ACTGTCCTCGTCCGTT-1	Day3	NA_CASSPSVAGDQETQYF	1
661	ACTGTCCTCTGGAGCC-1	Day3	NA	0
662	ACTGTCCTCTGGTATG-1	Day3	NA	0
663	ACTTACTAGAGTGAGA-1	Day3	NA_CASSSSVNSPLHF	1
664	ACTTACTAGCGTCAAG-1	Day3	CGTAPDSPGGTSYGKLTF_CASSFDRRLETQYF	1
665	ACTTACTAGCTCCTTC-1	Day3	CAYRNQYSGAGSYQLTF_CASSDTGRLEETQYF	1
666	ACTTACTAGGTTACCT-1	Day3	CLVGDLLILRGQGGKLIF_CASSLAFSGDSGANVLTF	1
667	ACTTACTCAAACCTAC-1	Day3	NA	0
668	ACTTACTCAAGCTGGA-1	Day3	NA	0
669	ACTTACTCACAGTCGC-1	Day3	NA	0
670	ACTTACTGTAATCGTC-1	Day3	CALSWGKFQF_CASSPRGRPYNEQFF	1
671	ACTTACTGTCCGTGAC-1	Day3	NA	0
672	ACTTACTGTTACCAGT-1	Day3	CAVRSGNTGKLIF_CASSQPGTYDTQYF	1
673	ACTTACTTCTACCTGC-1	Day3	NA	0
674	ACTTGTTAGCTAGGCA-1	Day3	CATVETGANNLFF_CASSLRWGVRYNEQFF	1
675	ACTTGTTAGGCTCAGA-1	Day3	CVVNKNNDMRF_CSARGQLNTEAFF	1
676	ACTTGTTAGTTACGGG-1	Day3	NA_CASSLRGAGGYSNEQFF	1
677	ACTTGTTCAATGGATA-1	Day3	CIVRGFYNQGGKLIF_CASSFERGDTQYF	1
678	ACTTGTTCACAGCCCA-1	Day3	CAASYMGRRALTF_CSAPGQQNYGYTF	1
679	ACTTGTTGTGCAGGTA-1	Day3	CAGPVGGADGLTF_CASSLQGYTEAFF	1
680	ACTTGTTTCCTATTCA-1	Day3	CAVRDSNYQLIW_CASSDSSGTDTQYF	2
681	ACTTGTTTCCTCAATT-1	Day3	CAFYRDRDDKIIF_CASSEQGGGHTEAFF	1
682	ACTTGTTTCTCACATT-1	Day3	NA_CSARANYRGENEQYF	1
683	ACTTTCAAGCCGATTT-1	Day3	NA_CASREGRAHSNEQFF	1
684	ACTTTCAAGTCCATAC-1	Day3	CAGAYGTSYGKLTF_CASSPSGVQPQHF	1
685	ACTTTCAAGTGTTTGC-1	Day3	NA	0
686	ACTTTCACAAAGGAAG-1	Day3	NA_CSANPGLDPYEQYF	1
687	ACTTTCACAACAACCT-1	Day3	CAATARPDSNYQLIW_CASSHAGRSHNEQFF	1
688	ACTTTCACACGAGAGT-1	Day3	CAVEADNNAGNMLTF_CASSHLADKNIQYF	1
689	ACTTTCAGTACCGCTG-1	Day3	NA_CSARDIAELNTEAFF	1
690	ACTTTCAGTGAGTGAC-1	Day3	NA	0
691	ACTTTCAGTTCCTCCA-1	Day3	NA_CASSSPGTPPYEQYF	1
692	ACTTTCATCACATACG-1	Day3	NA	0
693	ACTTTCATCATAACCG-1	Day3	NA_CASSYSGAAYSGNTIYF	1
694	ACTTTCATCCTTGACC-1	Day3	NA	0
695	ACTTTCATCGCATGGC-1	Day3	CAMRGAAGGSYIPTF_CASSSGLASTDTQYF	1
696	ACTTTCATCTGCTTGC-1	Day3	CALFFTGTASKLTF_CSVGNRGGETQYF	1
697	AGAATAGAGACACTAA-1	Day3	NA	0
698	AGAATAGAGCTACCGC-1	Day3	CAGVWNDKIIF_CASGGGNTGELFF	1
699	AGAATAGCACAACTGT-1	Day3	NA	0
700	AGAATAGCATAGGATA-1	Day3	NA_CASSQARGIDIQYF	1
701	AGAATAGCATCGATTG-1	Day3	NA_CASSQAWGGASGYTF	1
702	AGAATAGCATGTCCTC-1	Day3	NA	0
703	AGAATAGGTGCCTTGG-1	Day3	NA_CSAPGRRDEQFF	1
704	AGAATAGTCACCAGGC-1	Day3	CAETSIGTASKLTF_CASRARRDRGSYNEQFF	1
705	AGAATAGTCATTGCGA-1	Day3	CAGVGDAGNNRKLIW_CASGRLAGGTGELFF	1
706	AGAATAGTCTTGTCAT-1	Day3	NA	0
707	AGACGTTAGACGCACA-1	Day3	CLVGDVRLTGGGNKLTF_CASSLDRLAGSYEQYF	1
708	AGACGTTAGCACCGTC-1	Day3	NA	0
709	AGACGTTAGCCTCGTG-1	Day3	NA	0
710	AGACGTTAGCTACCTA-1	Day3	CSANSAGAFF_CSAQAGDPYEQYF	1
711	AGACGTTCATAACCTG-1	Day3	CAVEAGARLMF_CASSYTSGRAGDTQYF	1
712	AGACGTTGTACTCGCG-1	Day3	CAGALGAGSYQLTF_CASSPGGQGRDTQYF	1
713	AGACGTTGTAGCGTAG-1	Day3	CVVNPTDTGGFKTIF_CASSYSGTGGYTF	1
714	AGACGTTGTCGTGGCT-1	Day3	NA_CASSLAQGDYEQYF	1
715	AGACGTTTCCAAGTAC-1	Day3	CALSGGYGNEKLTF_CSATYSQGNYGYTF	1
716	AGACGTTTCCAGGGCT-1	Day3	NA	0
717	AGACGTTTCCCAACGG-1	Day3	NA_CASRPQGRATDTQYF	2
718	AGACGTTTCCCACTTG-1	Day3	NA	0
719	AGACGTTTCCGTAGGC-1	Day3	CALKRRDFGNEKLTF_CSVLWQGPDTQYF	1
720	AGAGCGAAGAGACTTA-1	Day3	NA_CAIGVRGGSTEAFF	1
721	AGAGCGAAGGGAACGG-1	Day3	CGTGNQFYF_CASSSTRGAGANVLTF	1
722	AGAGCGACACAGGTTT-1	Day3	NA	0
723	AGAGCGACAGTAACGG-1	Day3	NA_CASSFRESSYNEQFF	1
724	AGAGCGACATCTCGCT-1	Day3	NA_CSARVLAGQKSRETQYF	1
725	AGAGCGAGTAAGCACG-1	Day3	NA	0
726	AGAGCGAGTCTCAACA-1	Day3	CVVTRYSTLTF_CASSLGGGLVRQPYNEQFF	1
727	AGAGCGAGTTCCCTTG-1	Day3	CAYRTNTGNQFYF_CASSWGLGTEAFF	1
728	AGAGCGATCCAAGTAC-1	Day3	NA	0
729	AGAGCGATCTTACCGC-1	Day3	CIPRGGADGLTF_CASSSGSSGANVLTF	1
730	AGAGCTTAGATCACGG-1	Day3	CVVSYTGGGNKLTF_CAGGDFDEQFF	1
731	AGAGCTTAGGTCATCT-1	Day3	NA_CASSSTRDNEQFF	1
732	AGAGCTTAGGTGATTA-1	Day3	CALSEADSGYALNF_CATEQVDRSTDTQYF	1
733	AGAGCTTAGGTGGGTT-1	Day3	NA	0
734	AGAGCTTCACTTCTGC-1	Day3	NA	0
735	AGAGCTTGTAAGGGCT-1	Day3	NA	0
736	AGAGCTTGTACCGCTG-1	Day3	NA_CATDSVGPGQGIHGYTF	1
737	AGAGCTTGTCCGTCAG-1	Day3	NA_CSARADYNEQFF	1
738	AGAGCTTGTTGTCGCG-1	Day3	NA	0
739	AGAGCTTTCAACGGCC-1	Day3	NA_CASSLAGEETQYF	1
740	AGAGCTTTCGGTTAAC-1	Day3	NA	0
741	AGAGCTTTCTGCAAGT-1	Day3	NA_CASSVGGTGYNEQFF	1
742	AGAGCTTTCTTGCATT-1	Day3	CAGFLYSSASKIIF_CASSSSSYEQYF	1
743	AGAGTGGAGAGTACAT-1	Day3	NA	0
744	AGAGTGGAGCGATATA-1	Day3	NA	0
745	AGAGTGGAGGCTAGCA-1	Day3	NA	0
746	AGAGTGGAGTTCCACA-1	Day3	NA	0
747	AGAGTGGCACAGGAGT-1	Day3	NA	0
748	AGAGTGGCACGGTAGA-1	Day3	CVVNIGGGADGLTF_CASSHSGTGDSNEQFF	1
749	AGAGTGGCAGACGTAG-1	Day3	NA	0
750	AGAGTGGCAGCGTAAG-1	Day3	CALSGLGSQGNLIF_CAISSPSVTRGQGEQYF	1
751	AGAGTGGGTCCTCTTG-1	Day3	NA	0
752	AGAGTGGGTGGTCCGT-1	Day3	NA	0
753	AGAGTGGTCTCTTATG-1	Day3	CVVNKGNFNKFYF_CASSLRGDYEQYF	1
754	AGAGTGGTCTTTAGGG-1	Day3	NA	0
755	AGATCTGGTCGGCTCA-1	Day3	CAASAITSGTYKYIF_CASSFGGEQYF	1
756	AGATCTGGTGATGATA-1	Day3	CATAKDTGFQKLVF_CASSQEGTGFSYTF	1
757	AGATCTGTCAATCACG-1	Day3	CGAGGTSYGKLTF_CASSPIGQGSSYNEQFF	1
758	AGATCTGTCAGTTGAC-1	Day3	CALNTNAGKSTF_CASSQATGPPFYGYTF	1
759	AGATCTGTCCCATTAT-1	Day3	NA	0
760	AGATCTGTCTGTTGAG-1	Day3	CASSLDPGGAVNEQFF_CASSLGAGDRDTQYF	1
761	AGATTGCAGAAGGACA-1	Day3	NA	0
762	AGATTGCAGACACTAA-1	Day3	NA_CASSMEGLAGLTDTQYF	1
763	AGATTGCAGAGATGAG-1	Day3	NA_CASSRLERGGTDTQYF	1
764	AGATTGCAGCCCAACC-1	Day3	CAVRGGATNKLIF_CSVEDGNTEAFF	1
765	AGATTGCAGTGCAAGC-1	Day3	NA_CASSFPSSDTQYF	1
766	AGATTGCAGTGCCAGA-1	Day3	CALSERGNNAGNMLTF_CASSPTGEPSPLHF	1
767	AGATTGCAGTGGTCCC-1	Day3	NA	0
768	AGATTGCAGTGTACTC-1	Day3	CAMSAGYGGSQGNLIF_CSARAGLAGNSYNEQFF	1
769	AGATTGCAGTTACCCA-1	Day3	NA_CASSLTGGSYEQYF	3
770	AGATTGCCACGACTCG-1	Day3	NA	0
771	AGATTGCCATGTCTCC-1	Day3	NA	0
772	AGATTGCTCAGAGGTG-1	Day3	NA_CASSPIQGSYGYTF	1
773	AGATTGCTCCTTGACC-1	Day3	NA	0
774	AGATTGCTCGCCTGTT-1	Day3	NA	0
775	AGCAGCCAGACCTAGG-1	Day3	CAVRDRRSGYSTLTF_CASREGQGYNSPLHF	1
776	AGCAGCCAGTCTCCTC-1	Day3	CAVPWPYGKLTF_CASMKGAIRDEQYF	1
777	AGCAGCCCACGAAACG-1	Day3	CAVRSPGSNYQLIW_CASSLGGNGLNQPQHF	1
778	AGCAGCCCACGGCGTT-1	Day3	CAVYAGNNRKLIW_CASSDRLADYNEQFF	1
779	AGCAGCCCACTGAAGG-1	Day3	CAGNSGGYNKLIF_CASSAGLAIVRSEEQYF	1
780	AGCAGCCCAGACTCGC-1	Day3	CALSDPDRGSTLGRLYF_CSASGETGGGETQYF	1
781	AGCAGCCGTCTAGTCA-1	Day3	NA_CASSQDFTGMREQYF	1
782	AGCAGCCGTTCGAATC-1	Day3	NA_CASSYLPGQGDTGELFF	1
783	AGCAGCCTCACCCGAG-1	Day3	CAVSDNFNKFYF_CASSVDLTSGPDTQYF	1
784	AGCAGCCTCCTGTACC-1	Day3	CAMSLMNTGFQKLVF_CASGILAGIEYEQYF	1
785	AGCAGCCTCTCTAAGG-1	Day3	NA	0
786	AGCATACAGACCGGAT-1	Day3	CAENDNNDMRF_CASSRLLAGGPWTGELFF	1
787	AGCATACGTATGCTTG-1	Day3	NA	0
788	AGCATACGTCCATGAT-1	Day3	NA	0
789	AGCATACGTCTAGTCA-1	Day3	NA	0
790	AGCATACGTTAAGGGC-1	Day3	CATDRSSNTGKLIF_CASSGAGRTYEQYF	1
791	AGCATACTCAATAAGG-1	Day3	NA_CSVGGGLYEQYF	1
792	AGCATACTCACAGTAC-1	Day3	NA	0
793	AGCATACTCAGTACGT-1	Day3	CAMSLIYNQGGKLIF_CASSIGQGRGEISNQPQHF	1
794	AGCCTAAAGCAGCCTC-1	Day3	NA	0
795	AGCCTAAAGCTTTGGT-1	Day3	CALNKMNTGFQKLVF_CASSLGAGNNEQFF	1
796	AGCCTAAAGGGAACGG-1	Day3	CAMGETDSWGKFQF_CASSFQGTNEKLFF	3
797	AGCCTAAAGGGCTCTC-1	Day3	NA	0
798	AGCCTAACAAGCCCAC-1	Day3	NA	0
799	AGCCTAACACATCCAA-1	Day3	CASTLASSTDTQYF_CSAPLSPNYGYTF	1
800	AGCCTAACACGTCAGC-1	Day3	NA	0
801	AGCCTAACATACCATG-1	Day3	NA	0
802	AGCCTAACATCACAAC-1	Day3	NA	0
803	AGCCTAACATTGTGCA-1	Day3	NA	0
804	AGCCTAAGTCCAGTGC-1	Day3	NA	0
805	AGCCTAAGTCTAGTCA-1	Day3	CALNTGNQFYF_CASMRGREGQENTQYF	1
806	AGCCTAATCAGCCTAA-1	Day3	NA	0
807	AGCCTAATCAGTGTTG-1	Day3	CAASRDNARLMF_CAWSRGGDTEAFF	1
808	AGCGGTCAGAACTGTA-1	Day3	NA	0
809	AGCGGTCAGCGTCTAT-1	Day3	CIVRFLSGSARQLTF_CASSFGTGTYEQYF	1
810	AGCGGTCAGGCTACGA-1	Day3	CAVKGSSGSARQLTF_CASTLTSNQPQHF	1
811	AGCGGTCAGTAATCCC-1	Day3	NA	0
812	AGCGGTCAGTCTCCTC-1	Day3	CAVRRGGSQGNLIF_CASSLQPGTHNEQFF	1
813	AGCGGTCAGTGCGATG-1	Day3	CAPPNSGGSNYKLTF_CASRWTGTNTEAFF	1
814	AGCGGTCCACAGACAG-1	Day3	NA	0
815	AGCGGTCCACCATCCT-1	Day3	NA	0
816	AGCGGTCCAGCTATTG-1	Day3	CAASPTLYNQGGKLIF_CAISNPRDGNYEQYF	1
817	AGCGGTCGTACAAGTA-1	Day3	NA	0
818	AGCGGTCGTAGAAGGA-1	Day3	NA	0
819	AGCGGTCGTAGTAGTA-1	Day3	CAMREVGGANSKLTF_CASSIVGVMNTEAFF	1
820	AGCGGTCGTGATAAGT-1	Day3	NA	0
821	AGCGGTCGTGCCTGGT-1	Day3	CAVRDSNYQLIW_CASSLTVSYEQYF	1
822	AGCGGTCTCACGATGT-1	Day3	CAVTGPDKLIF_CASRMTSGLTDTQYF	1
823	AGCGGTCTCGCTAGCG-1	Day3	NA	0
824	AGCGTATAGATCCGAG-1	Day3	NA	0
825	AGCGTATAGCTAACTC-1	Day3	NA	0
826	AGCGTATAGGCACATG-1	Day3	NA	0
827	AGCGTATAGTAGGCCA-1	Day3	NA	0
828	AGCGTATGTAAACGCG-1	Day3	CVVNPNNARLMF_CASSPTDRRGTEAFF	1
829	AGCGTATGTAACGTTC-1	Day3	CAGGSNYQLIW_CASSQAGPSGANVLTF	1
830	AGCGTATGTACTCTCC-1	Day3	CAEKPGGSNYKLTF_CASSLAPGGSSDYTF	1
831	AGCGTATTCATGTGGT-1	Day3	NA	0
832	AGCGTATTCCGTTGCT-1	Day3	CAVRDSNYQLIW_CSARDLAGDTGELFF	1
833	AGCGTATTCGATAGAA-1	Day3	NA_CASSSSGMGAYEQYF	1
834	AGCGTCGAGAGGGATA-1	Day3	NA	0
835	AGCGTCGAGGATGGAA-1	Day3	NA	0
836	AGCGTCGCAATAACGA-1	Day3	NA_CASSERGRTDTQYF	1
837	AGCGTCGCACGAGAGT-1	Day3	NA_CASSWGTPGTRMEQYF	1
838	AGCGTCGGTCCCTTGT-1	Day3	NA	0
839	AGCTCCTAGATATGGT-1	Day3	CAFPSDPNSGGSNYKLTF_CASSILQGALNQPQHF	1
840	AGCTCCTAGATGGCGT-1	Day3	NA	0
841	AGCTCCTAGCGTCTAT-1	Day3	NA	0
842	AGCTCCTAGTTAACGA-1	Day3	CAVNLASGGSYIPTF_CASSPFSTGSNEKLFF	1
843	AGCTCCTCACATGGGA-1	Day3	CAVKSGGGANNLFF_CSASWPSTDTQYF	1
844	AGCTCCTGTAGGGTAC-1	Day3	NA	0
845	AGCTCCTGTATGAAAC-1	Day3	NA	0
846	AGCTCCTTCAAACGGG-1	Day3	NA	0
847	AGCTCCTTCTACGAGT-1	Day3	NA	0
848	AGCTCTCAGAGTTGGC-1	Day3	CAVGRQAGTALIF_CASRGSGANVLTF	1
849	AGCTCTCAGATGCCTT-1	Day3	NA	0
850	AGCTCTCAGTAGGTGC-1	Day3	CASSQEPRQENQPQHF_CATSRDVAKNIQYF	1
851	AGCTCTCAGTGGCACA-1	Day3	NA	0
852	AGCTCTCCAGGAACGT-1	Day3	NA_CATSDPDRAPYNEQFF	1
853	AGCTCTCGTCCGAATT-1	Day3	CAVSEGLAGSYQLTF_CASSQADTDTQYF	1
854	AGCTCTCGTTATCACG-1	Day3	CAVRGSNYQLIW_CASSLGGVGSYNEQFF	1
855	AGCTCTCGTTCCATGA-1	Day3	CASGAVTGTASKLTF_CASSLGPSSYNEQFF	1
856	AGCTCTCGTTTGTTTC-1	Day3	CALKNTGFQKLVF_CASSLAGGPMFF	1
857	AGCTCTCTCATGCAAC-1	Day3	NA	0
858	AGCTCTCTCCATTCTA-1	Day3	CAVGASYNQGGKLIF_CSASPYFRVGAGQPQHF	1
859	AGCTTGAAGCCCAATT-1	Day3	NA	0
860	AGCTTGAAGCCGATTT-1	Day3	CAGQETSGSRLTF_CATSRDRVYEQFF	1
861	AGCTTGAAGCGATAGC-1	Day3	NA	0
862	AGCTTGACAAACGCGA-1	Day3	CAVRTSGTYKYIF_CASSDRPWDSPLHF	1
863	AGCTTGACAAAGCAAT-1	Day3	CLVGEISYGGSQGNLIF_CASSQDWRSYEQYF	1
864	AGCTTGACAAGGCTCC-1	Day3	NA	0
865	AGCTTGACACCATGTA-1	Day3	CALTSYNTDKLIF_CASSQDLWGSYTF	1
866	AGCTTGACACGGCGTT-1	Day3	CASRPSRGFVKTQYF_CASSEVGQASGLLYEQYF	1
867	AGCTTGACAGACAAAT-1	Day3	NA	0
868	AGCTTGAGTAAGAGAG-1	Day3	NA_CASSLSSGILGAFF	1
869	AGCTTGAGTAGCCTCG-1	Day3	CVVSKLYNDYKLSF_CSASKTDSYEQYF	1
870	AGCTTGAGTATTACCG-1	Day3	NA	0
871	AGCTTGAGTCAGATAA-1	Day3	NA	0
872	AGCTTGAGTCTGCAAT-1	Day3	NA_CAISDPTGSREGSLHEQFF	1
873	AGCTTGAGTGGTGTAG-1	Day3	NA	0
874	AGCTTGAGTTCAGGCC-1	Day3	NA_CASSQDGASPDTQYF	1
875	AGCTTGAGTTCCGTCT-1	Day3	NA	0
876	AGCTTGATCAGTCCCT-1	Day3	CAETTLNTGTASKLTF_CASSLIASGYEQYF	1
877	AGCTTGATCCCAACGG-1	Day3	CALTPHGQKLLF_CASSIQGGNQPQHF	1
878	AGCTTGATCTTGAGAC-1	Day3	CAEKTGGYNKLIF_CASSQSIAGNYEQYF	1
879	AGGCCACAGCCCAGCT-1	Day3	NA	0
880	AGGCCACAGCCTATGT-1	Day3	NA	0
881	AGGCCACAGCGTTTAC-1	Day3	CAVMFSGGYNKLIF_CASSLAGGIPYNEQFF	1
882	AGGCCACAGTCATGCT-1	Day3	NA	0
883	AGGCCACCACCAACCG-1	Day3	NA_CAIKAQGDTDTQYF	1
884	AGGCCACCACGGTGTC-1	Day3	CSAPGSGPSRQYF_CAIRQYTEAFF	1
885	AGGCCACCATGCATGT-1	Day3	CAPRAGGTSYGKLTF_CASSQEGSYNEQFF	1
886	AGGCCACGTAGCGCAA-1	Day3	NA	0
887	AGGCCACGTATATGGA-1	Day3	NA	0
888	AGGCCACGTCAAGCGA-1	Day3	NA_CASSKTSGRAETQYF	1
889	AGGCCACGTCGAACAG-1	Day3	NA	0
890	AGGCCACTCAACGCTA-1	Day3	CAVGDGNNARLMF_CASSHRSYNEQFF	1
891	AGGCCACTCTTAGCCC-1	Day3	CALNSGYSTLTF_CASSGDGSTDTQYF	1
892	AGGCCACTCTTGTATC-1	Day3	NA_CASSQAGGGTYEQYF	1
893	AGGCCGTAGCACAGGT-1	Day3	NA	0
894	AGGCCGTCAAAGAATC-1	Day3	CAVSVAGNQFYF_CASSLRPVDRGLVDEQYF	1
895	AGGCCGTCAAAGCAAT-1	Day3	CALSGGWLGNEKLTF_CSVRQGELYNEQFF	1
896	AGGCCGTGTATATGGA-1	Day3	NA	0
897	AGGCCGTGTCCAGTTA-1	Day3	CAASGGAQKLVF_NA	1
898	AGGCCGTGTTCCACTC-1	Day3	NA_CASSSRFSNEQFF	1
899	AGGCCGTGTTCTGTTT-1	Day3	CSARDGTDYGYTF_CASSLGLGGFYEQYF	1
900	AGGCCGTTCAAGAAGT-1	Day3	CASSPQSWYQETQYF_CASSLTWSRTAEQFF	1
901	AGGCCGTTCAGGTAAA-1	Day3	CASPGPLYNQGGKLIF_CASSPRSSTLTYEQYF	1
902	AGGCCGTTCCTGCTTG-1	Day3	NA	0
903	AGGCCGTTCGTACCGG-1	Day3	NA	0
904	AGGCCGTTCTGATTCT-1	Day3	NA_CASSFDWDDTSTDTQYF	1
905	AGGCCGTTCTTCTGGC-1	Day3	NA	0
906	AGGGAGTAGCGTCTAT-1	Day3	NA	0
907	AGGGAGTAGCTAACAA-1	Day3	CAMTDSSYKLIF_CASSLARLAEVGTGELFF	1
908	AGGGAGTAGGGATACC-1	Day3	CAYRSAGSGTYKYIF_CASSPGLAGSGYEQYF	1
909	AGGGAGTAGTGTACGG-1	Day3	NA	0
910	AGGGAGTAGTTAAGTG-1	Day3	NA	0
911	AGGGAGTCAGTAAGCG-1	Day3	NA_CASSQDQRLASYEQYF	1
912	AGGGAGTGTAAGAGAG-1	Day3	CAVLNSNYQLIW_CASIQRGEQETQYF	1
913	AGGGAGTGTAAGAGGA-1	Day3	NA_CSAVAQGLYTDTQYF	1
914	AGGGAGTGTAAGGGAA-1	Day3	CAMREGYLSGGSYIPTF_CASSRADTQYF	1
915	AGGGAGTGTCATCGGC-1	Day3	NA_CSAEDRPYEQYF	1
916	AGGGAGTTCACGGTTA-1	Day3	CAASVYNTDKLIF_CASSQDWQEKETQYF	1
917	AGGGAGTTCCAGTATG-1	Day3	CAGYLSGNTGKLIF_CASSYSGTGGGGYTF	1
918	AGGGAGTTCCTAAGTG-1	Day3	NA	0
919	AGGGATGAGAGACTTA-1	Day3	CAYRTLPSTDKLIF_CASSFTTSGTYEQYF	1
920	AGGGATGAGAGCCTAG-1	Day3	NA_CATARADQETQYF	1
921	AGGGATGAGCTAACTC-1	Day3	NA	0
922	AGGGATGAGGACCACA-1	Day3	CAGGNNAGNMLTF_CASSLSASYGYTF	1
923	AGGGATGAGGGAGTAA-1	Day3	NA	0
924	AGGGATGAGTACCGGA-1	Day3	CAVMDSNYQLIW_CSARETGGWYEQYF	1
925	AGGGATGCAATGGATA-1	Day3	NA	0
926	AGGGATGCACTTCTGC-1	Day3	NA	0
927	AGGGATGGTATATGAG-1	Day3	NA	0
928	AGGGATGGTCCTGCTT-1	Day3	NA	0
929	AGGGATGGTCTCTTTA-1	Day3	CAVSGSARQLTF_CASSEGTSHGYTF	1
930	AGGGATGGTGTTGGGA-1	Day3	NA	0
931	AGGGATGGTTCTCATT-1	Day3	CIVRVEGYSTLTF_CASSQELGTEPNEQFF	1
932	AGGGATGGTTTCGCTC-1	Day3	NA	0
933	AGGGATGTCAGGCAAG-1	Day3	NA	0
934	AGGGATGTCCGTCAAA-1	Day3	CSASRQLSTDTQYF_CASSLAGGLSYNEQFF	1
935	AGGGATGTCGGCCGAT-1	Day3	NA	0
936	AGGGATGTCTAAGCCA-1	Day3	CVVSQMDSSYKLIF_CATSDPDGNQETQYF	1
937	AGGGATGTCTGAAAGA-1	Day3	CALSEAGAGRRALTF_CASSLEQAARSNEQFF	1
938	AGGGATGTCTTTACGT-1	Day3	CAMREGSPGGTSYGKLTF_CASTRTSSWRGEQFF	1
939	AGGGTGAAGGATGGTC-1	Day3	NA	0
940	AGGGTGAAGGCAAAGA-1	Day3	CAPMGFSGGYNKLIF_CASSEPGQGSYNEQFF	1
941	AGGGTGAAGGCATGGT-1	Day3	NA	0
942	AGGGTGAAGGCATGTG-1	Day3	NA	0
943	AGGGTGACACCTTGTC-1	Day3	CAFMKPYYNAGGTSYGKLTF_CASSRPTDTQYF	1
944	AGGGTGACACTGAAGG-1	Day3	NA	0
945	AGGGTGACAGGAATGC-1	Day3	NA	0
946	AGGGTGAGTAGCACGA-1	Day3	CVVNSGGSNYKLTF_CASSLAGARNQPQHF	1
947	AGGGTGAGTCGAATCT-1	Day3	NA_CASSLDPAGERFF	1
948	AGGGTGATCGTCTGCT-1	Day3	NA_CASRRAGQPQHF	1
949	AGGTCATAGAGTGAGA-1	Day3	NA	0
950	AGGTCATAGATATGCA-1	Day3	NA	0
951	AGGTCATAGCCAGTTT-1	Day3	CAENHGNNDMRF_CSAPADRGAGEKLFF	1
952	AGGTCATAGCTCCCAG-1	Day3	NA	0
953	AGGTCATAGTCGTTTG-1	Day3	NA_CSARIGQAYEQYF	1
954	AGGTCATCAACGATGG-1	Day3	CAGPVGGGADGLTF_CASSLGFWAFF	1
955	AGGTCATCACATTTCT-1	Day3	NA	0
956	AGGTCATCACGAGGTA-1	Day3	CAYSGGGADGLTF_CASSAGLAGVETQYF	1
957	AGGTCATCAGCTGGCT-1	Day3	CAGMDSNYQLIW_CASSEQAGDKETQYF	3
958	AGGTCATCATGCCACG-1	Day3	NA	0
959	AGGTCATGTCATGCAT-1	Day3	NA_CASSLSGSRQGFSYEQYF	1
960	AGGTCATGTCGGCTCA-1	Day3	CAMSAFVGNQFYF_CASSLLAKQETQYF	1
961	AGGTCATTCCAGAAGG-1	Day3	CAMSPPAGAQKLVF_CASSFGSRYEQFF	1
962	AGGTCATTCCGCAAGC-1	Day3	CADLAERYSTLTF_CASSGSGSDEQFF	1
963	AGGTCATTCGGGAGTA-1	Day3	NA	0
964	AGGTCATTCTTCATGT-1	Day3	NA_CSARETSGRAIYEQYF	1
965	AGGTCATTCTTGCATT-1	Day3	CAFMKPLSGAGSYQLTF_CASSLNPAPYNEQFF	1
966	AGGTCATTCTTTACGT-1	Day3	NA	0
967	AGGTCCGAGCCTATGT-1	Day3	NA	0
968	AGGTCCGAGTGACATA-1	Day3	CAASKRGTYKYIF_CAWSVGADGYTF	1
969	AGGTCCGCAATCTACG-1	Day3	CAVNPHDKLIF_CAWSGVGVTYEQYF	1
970	AGGTCCGCACCGAAAG-1	Day3	CAESNGSGGYNKLIF_CAWSVSGDTEAFF	1
971	AGGTCCGCACTAAGTC-1	Day3	NA_CSARDHTRGNTIYF	1
972	AGGTCCGCAGACGCCT-1	Day3	NA	0
973	AGGTCCGCAGCATGAG-1	Day3	CAVIRTQGGSEKLVF_CASSLTGSSYEQYF	1
974	AGGTCCGCATCACGAT-1	Day3	NA	0
975	AGGTCCGGTACCGTTA-1	Day3	NA	0
976	AGGTCCGGTAGCTCCG-1	Day3	NA	0
977	AGGTCCGGTGAGTGAC-1	Day3	NA	0
978	AGGTCCGTCGTCCAGG-1	Day3	NA_CSASMESLSGANVLTF	1
979	AGTAGTCAGATCCGAG-1	Day3	NA_CASSLNRDSGSEQFF	1
980	AGTAGTCAGCTCCCAG-1	Day3	CALSDGIKAAGNKLTF_CAMRERTNAGKSTF	1
981	AGTAGTCAGGCATTGG-1	Day3	CAMSSASKIIF_CASSLGQDSYEQYF	1
982	AGTAGTCCAAAGCGGT-1	Day3	NA	0
983	AGTAGTCCACAACGCC-1	Day3	CAAYNDYKLSF_CASSYSGSADTQYF	1
984	AGTAGTCCACACCGAC-1	Day3	NA	0
985	AGTAGTCCACGTAAGG-1	Day3	NA_CASSETSGYNEQFF	1
986	AGTAGTCCAGGGTATG-1	Day3	NA	0
987	AGTAGTCCATATACCG-1	Day3	NA	0
988	AGTAGTCCATATGAGA-1	Day3	CGTEVYNNNDMRF_CASSMGGTALYGYTF	1
989	AGTAGTCGTAAACCTC-1	Day3	NA	0
990	AGTAGTCGTACATCCA-1	Day3	NA	0
991	AGTAGTCGTCAGCTAT-1	Day3	NA_CASSLQQGADTQYF	1
992	AGTAGTCGTTATGTGC-1	Day3	NA	0
993	AGTAGTCGTTGAACTC-1	Day3	NA	0
994	AGTAGTCTCACCAGGC-1	Day3	CAYLSGGSNYKLTF_CASSRSQGAGGRDTQYF	1
995	AGTAGTCTCACCTCGT-1	Day3	NA	0
996	AGTAGTCTCATCATTC-1	Day3	NA	0
997	AGTAGTCTCATTGCCC-1	Day3	CVVNSGYALNF_CASSLAGPDNEQFF	1
998	AGTAGTCTCTTCATGT-1	Day3	CAAANSGYALNF_CASNSGQGYAGYTF	1
999	AGTCTTTAGCAGCCTC-1	Day3	NA_CSARPREVYGYTF	1
1000	AGTCTTTAGTGTACTC-1	Day3	NA_CASSLLGPQETQYF	1
1001	AGTCTTTCAATGGATA-1	Day3	NA	0
1002	AGTCTTTCAGATGGGT-1	Day3	CAVRDYGGSQGNLIF_CASTLGQSNSYNSPLHF	1
1003	AGTCTTTGTGGCGAAT-1	Day3	NA	0
1004	AGTCTTTGTGTTAAGA-1	Day3	CAVMSPTDSWGKLQF_CASSPTSVTYEQYF	1
1005	AGTCTTTGTTTGACTG-1	Day3	NA	0
1006	AGTCTTTTCATGTCTT-1	Day3	CAMREGDTGGFKTIF_CASRWRGEHLYEQYF	1
1007	AGTCTTTTCCGAATGT-1	Day3	CAASMTGTASKLTF_CASSEWTGDQPQHF	1
1008	AGTCTTTTCCTGTACC-1	Day3	NA	0
1009	AGTCTTTTCCTTGACC-1	Day3	NA_CASSPIRALLAGNIQYF	1
1010	AGTCTTTTCGGATGTT-1	Day3	NA	0
1011	AGTCTTTTCTTTCCTC-1	Day3	CAMRGGAGTSYDKVIF_CSARGDRQGRGYTF	1
1012	AGTGAGGAGAGCTTCT-1	Day3	NA_CASSPGGNYGYTF	1
1013	AGTGAGGAGCTGTTCA-1	Day3	CAGYYGGSQGNLIF_CASSVGPSGSDTQYF	1
1014	AGTGAGGAGTAGATGT-1	Day3	NA	0
1015	AGTGAGGAGTTATCGC-1	Day3	CAFMKWGANSKLTF_CASSFPGLGETQYF	1
1016	AGTGAGGCAAACTGCT-1	Day3	NA	0
1017	AGTGAGGCAGGGCATA-1	Day3	NA	0
1018	AGTGAGGGTATAGGTA-1	Day3	CIVRSGSARQLTF_CASSRTPTTSDTQYF	1
1019	AGTGAGGGTCTGGTCG-1	Day3	NA_CASSLLGGEETQYF	1
1020	AGTGAGGGTGAAAGAG-1	Day3	CAAMNTGFQKLVF_CASKDRGTYNEQFF	1
1021	AGTGAGGGTTGAGGTG-1	Day3	NA	0
1022	AGTGAGGTCAACTCTT-1	Day3	CAYGQYSNYQLIW_CASSGRYGETEAFF	1
1023	AGTGAGGTCATCGATG-1	Day3	CAEISPGTYKYIF_CSVEGAFF	1
1024	AGTGAGGTCCGTACAA-1	Day3	NA	0
1025	AGTGAGGTCTCTTATG-1	Day3	NA	0
1026	AGTGAGGTCTTTACAC-1	Day3	CAVRDMKNNDMRF_CASSEGTSGSYEQYF	1
1027	AGTGGGAAGCACGCCT-1	Day3	NA	0
1028	AGTGGGAAGTCCGGTC-1	Day3	NA	0
1029	AGTGGGACACAGACAG-1	Day3	NA	0
1030	AGTGGGACACCGAATT-1	Day3	CATDRDYNQGGKLIF_CATSIAGEQFF	1
1031	AGTGGGACACCTGGTG-1	Day3	CALSGRGFQKLVF_CASSLGSGVTYEQYF	1
1032	AGTGGGACAGCCAGAA-1	Day3	NA	0
1033	AGTGGGACAGTCTTCC-1	Day3	CGTEYFGNQFYF_CASSLLLDEQYF	1
1034	AGTGGGACATCACGTA-1	Day3	NA	0
1035	AGTGGGAGTCCTGCTT-1	Day3	CATVPGGGADGLTF_CSVEGGASQETQYF	1
1036	AGTGGGAGTCTACCTC-1	Day3	CAAGGERAFF_CASRGTAKNIQYF	1
1037	AGTGGGAGTGGTACAG-1	Day3	CAAKGLLDGQKLLF_CSASRPEDTQYF	1
1038	AGTGTCAAGATAGGAG-1	Day3	NA_CASSLASRPGTGELFF	1
1039	AGTGTCAAGATCCCGC-1	Day3	NA_CASSHGDPHYNEQFF	1
1040	AGTGTCAAGCTAAGAT-1	Day3	NA	0
1041	AGTGTCAAGTAGGTGC-1	Day3	CAPREELTF_CASSVVAGGTFDTQYF	1
1042	AGTGTCACACCTATCC-1	Day3	NA	0
1043	AGTGTCACACGGTGTC-1	Day3	NA	0
1044	AGTGTCACAGGTCGTC-1	Day3	CAASGSQKLVF_CSADGTFQETQYF	1
1045	AGTGTCAGTAGCACGA-1	Day3	NA_CASSQPRHNEKLFF	1
1046	AGTGTCAGTCGCGTGT-1	Day3	NA_CASSLDSSLGDTQYF	1
1047	AGTGTCATCCCATTAT-1	Day3	CAARRVAGNMLTF_CASSQGLNNEQFF	1
1048	AGTTGGTAGCGAAGGG-1	Day3	NA	0
1049	AGTTGGTAGCGTCTAT-1	Day3	NA	0
1050	AGTTGGTAGGCAAAGA-1	Day3	CAGEVKAAGNKLTF_CASSVNFRGSGGYTF	1
1051	AGTTGGTCAAGTTCTG-1	Day3	NA	0
1052	AGTTGGTGTACCGGCT-1	Day3	CALTGGTSYGKLTF_CASSYSVLGGTSRADTQYF	1
1053	AGTTGGTGTCGCATAT-1	Day3	CAVLDYKLSF_CASSPGLAGSSYEQYF	1
1054	AGTTGGTGTTGTGGCC-1	Day3	CAMEFNNAGNMLTF_CAVNDAGTASKLTF	1
1055	AGTTGGTTCACCGGGT-1	Day3	CAMREGLSRGGNTGKLIF_CSARDSGSADTQYF	1
1056	ATAACGCAGAGCAATT-1	Day3	CATVLRMDSSYKLIF_CASSLIGVSSYNEQFF	2
1057	ATAACGCCAAGTAGTA-1	Day3	NA	0
1058	ATAACGCCACATCTTT-1	Day3	NA_CASSLMIQETQYF	1
1059	ATAACGCCATAGACTC-1	Day3	CAVVDSNYQLIW_CASSEAVGSPSLDTQYF	1
1060	ATAACGCCATCCGCGA-1	Day3	CAVYGGATNKLIF_CASSPTTGANTEAFF	1
1061	ATAACGCCATCTCGCT-1	Day3	NA_CASRFSYEQYF	1
1062	ATAACGCGTATCTGCA-1	Day3	CASSPSGYNEQFF_CASSVASGEPDEQYF	1
1063	ATAACGCGTGCCTTGG-1	Day3	CAGGRSGNTGKLIF_CSAPGPGYGYTF	1
1064	ATAACGCGTTATCACG-1	Day3	NA	0
1065	ATAAGAGAGAGACTTA-1	Day3	CAARLNQFYF_CASSPKFRSGRRPDEQFF	1
1066	ATAAGAGAGATGTGTA-1	Day3	CLVVSYSGAGSYQLTF_CASSPTGTKGAGELFF	1
1067	ATAAGAGAGCCAGTTT-1	Day3	NA	0
1068	ATAAGAGAGGGCTCTC-1	Day3	NA_CAWSVTARGEKLFF	1
1069	ATAAGAGAGTCGTTTG-1	Day3	NA	0
1070	ATAAGAGCAATAACGA-1	Day3	NA_CASSGGAGFDTEAFF	1
1071	ATAAGAGGTGACGGTA-1	Day3	NA_CAISESSRTDTDTQYF	1
1072	ATAAGAGTCAATCTCT-1	Day3	CAVRLYSGAGSYQLTF_CASSMVSGRANEQFF	1
1073	ATAAGAGTCAGCTCGG-1	Day3	CAMISGNTGKLIF_CASSIGQGETEAFF	1
1074	ATAAGAGTCCAGTAGT-1	Day3	CAGGPSGATNKLIF_CASSLGSSWGISTDTQYF	1
1075	ATAAGAGTCCCTAACC-1	Day3	NA	0
1076	ATAAGAGTCTTCAACT-1	Day3	NA	0
1077	ATAGACCAGGCTAGAC-1	Day3	CAPGDYKLSF_CASSLVAGAGYEQYF	1
1078	ATAGACCAGGTGATTA-1	Day3	NA	0
1079	ATAGACCCACCGGAAA-1	Day3	NA	0
1080	ATAGACCCACGTCTCT-1	Day3	CAVGGYQKVTF_NA	1
1081	ATAGACCCAGACAAGC-1	Day3	CAYRTTTSGTYKYIF_CASSLGPRGPQHF	1
1082	ATAGACCCATCCTAGA-1	Day3	CAVKMGASGSRLTF_CASSLGSGRYEQYF	1
1083	ATAGACCCATGGTCAT-1	Day3	CAASGGGSNYQLIW_CAIRAKGANTGELFF	1
1084	ATAGACCGTCACAAGG-1	Day3	CAVKDSNYQLIW_CSHSGAGDSNEQFF	1
1085	ATAGACCGTGTCAATC-1	Day3	NA	0
1086	ATAGACCGTTCCATGA-1	Day3	CAVNALYNQGGKLIF_CASSQTAYRGLNTEAFF	1
1087	ATAGACCTCACAAACC-1	Day3	NA	0
1088	ATAGACCTCTGCTTGC-1	Day3	NA	0
1089	ATCACGAAGGTGTTAA-1	Day3	CAVRDGDYKLSF_CASSGASRPYEQYF	1
1090	ATCACGAAGTTAGGTA-1	Day3	CAVRRAYNQGGKLIF_CSAKHRGRGIGGYTF	1
1091	ATCACGACACGACTCG-1	Day3	NA_CASSLRGANSPLHF	1
1092	ATCACGACACGCTTTC-1	Day3	CAASKNTDKLIF_CASSLYSNQPQHF	1
1093	ATCACGACAGGGCATA-1	Day3	NA_CASSRGTASYEQYF	1
1094	ATCACGACATATGCTG-1	Day3	CATQEEGYQKVTF_CASTLTGGAGRGYTF	4
1095	ATCACGACATCACGAT-1	Day3	NA_CASSQDRRADTQYF	1
1096	ATCACGACATTTCAGG-1	Day3	CAMRGIIQGAQKLVF_CASSQDPLAGQGGEQFF	1
1097	ATCACGAGTAAACACA-1	Day3	NA	0
1098	ATCACGAGTAGCAAAT-1	Day3	CAVSGSGGSYIPTF_CASRTVGGGYTF	1
1099	ATCACGAGTCGGCACT-1	Day3	CAVHISGGYNKLIF_CASSREQGSDEKLFF	1
1100	ATCACGAGTGATAAAC-1	Day3	CAVTITSGTYKYIF_CASSLLGSTDQPQHF	1
1101	ATCACGAGTGCCTGTG-1	Day3	NA	0
1102	ATCACGATCGTTTGCC-1	Day3	NA_CASSLASVYEQYF	1
1103	ATCACGATCTATCCTA-1	Day3	NA	0
1104	ATCACGATCTCGGACG-1	Day3	NA	0
1105	ATCATCTAGCCCTAAT-1	Day3	NA	0
1106	ATCATCTAGCTGCCCA-1	Day3	NA_CASSAPGGQPQHF	1
1107	ATCATCTAGGCAATTA-1	Day3	NA_CASTKLGQGGTEAFF	1
1108	ATCATCTAGGGCTTGA-1	Day3	NA	0
1109	ATCATCTAGTCGATAA-1	Day3	NA_CASSQEVAAGELFF	1
1110	ATCATCTAGTGTACCT-1	Day3	NA	0
1111	ATCATCTCAACGATGG-1	Day3	NA	0
1112	ATCATCTCAATCCAAC-1	Day3	CLVGGFGSGYALNF_CASSSGTDRRGYGYTF	1
1113	ATCATCTGTACAGTGG-1	Day3	CAYRGSYGKLTF_CASSPRVGDYEQYF	1
1114	ATCATCTGTCTGCGGT-1	Day3	CAASEGSGAGSYQLTF_CASSTGLQETQYF	1
1115	ATCATCTGTGCTAGCC-1	Day3	CALDLIQGAQKLVF_CASSSRVGTGGNQPQHF	1
1116	ATCATCTGTGGCAAAC-1	Day3	CAVIPFNAGNNRKLIW_CASSLGLPLVF	1
1117	ATCATCTTCACTTCAT-1	Day3	NA_CSASVPGEETQYF	1
1118	ATCATCTTCCATGCTC-1	Day3	CAGPRNNNARLMF_CASLEGHTEAFF	1
1119	ATCATCTTCCGTAGTA-1	Day3	NA_CASSYSGTTLKTNTGELFF	1
1120	ATCATGGAGAATTCCC-1	Day3	NA_CASRSLNGANVLTF	1
1121	ATCATGGAGAGATGAG-1	Day3	NA	0
1122	ATCATGGAGGATATAC-1	Day3	CAVPKMNRDDKIIF_CATTSGFYNEQFF	1
1123	ATCATGGAGTGTACGG-1	Day3	CVVGLSGGYNKLIF_CATSDATAGGANVLTF	1
1124	ATCATGGCAAACCTAC-1	Day3	NA_CSASKAEHQPQHF	1
1125	ATCATGGCACTTAACG-1	Day3	NA	0
1126	ATCATGGCAGTAGAGC-1	Day3	NA_CASSLANANTGELFF	1
1127	ATCATGGCATGGAATA-1	Day3	NA_CASRVLSSGANVLTF	1
1128	ATCATGGCATTCTTAC-1	Day3	CAVKQLIW_CASSQDHGAELFF	1
1129	ATCATGGGTACTTAGC-1	Day3	NA	0
1130	ATCATGGGTCCCTACT-1	Day3	CTTGTASKLTF_CASSYSRDSGELFF	1
1131	ATCATGGGTCGTCTTC-1	Day3	CALSQYYGGSQGNLIF_CASSPTSGRAGSTDTQYF	1
1132	ATCATGGGTGCACCAC-1	Day3	CAVEAGNRLAF_CASSESSGRGEETQYF	3
1133	ATCATGGGTGCAGGTA-1	Day3	CAAVPKGTYKYIF_CAISAGPDRAPLHF	2
1134	ATCATGGGTTCCACGG-1	Day3	NA_CSASDPGRVREQYF	1
1135	ATCATGGTCAGCTTAG-1	Day3	CAVGGNAGNNRKLIW_CASSSGLGSGANVLTF	1
1136	ATCATGGTCAGTCCCT-1	Day3	NA	0
1137	ATCATGGTCCAAACTG-1	Day3	NA	0
1138	ATCCACCAGAATGTTG-1	Day3	NA	0
1139	ATCCACCAGAGGTTGC-1	Day3	NA_CASTQRGYNEQFF	1
1140	ATCCACCAGAGTACCG-1	Day3	CALKSGSAGGTSYGKLTF_CAISEVQVSYNEQFF	1
1141	ATCCACCAGCCGGTAA-1	Day3	NA	0
1142	ATCCACCCATGTAAGA-1	Day3	NA	0
1143	ATCCACCGTAAACACA-1	Day3	CAYQEGYSSASKIIF_CAISPTSGSGTGELFF	1
1144	ATCCACCGTAAAGTCA-1	Day3	NA	0
1145	ATCCACCGTCTCCCTA-1	Day3	CALSENTGGFKTIF_CASSPVGMRTEAFF	1
1146	ATCCACCGTTAAGATG-1	Day3	NA	0
1147	ATCCACCTCAACGGGA-1	Day3	NA	0
1148	ATCCACCTCATGTGGT-1	Day3	NA	0
1149	ATCCACCTCCCTCTTT-1	Day3	CAGQKNTGNQFYF_CASSLENLNEQFF	1
1150	ATCCACCTCCGTTGTC-1	Day3	CASSSRPGTTGEAFF_CATSSTGIRETQYF	1
1151	ATCCACCTCCTGCCAT-1	Day3	NA	0
1152	ATCCACCTCTACCTGC-1	Day3	NA	0
1153	ATCCACCTCTACGAGT-1	Day3	NA	0
1154	ATCCGAAAGAGTCTGG-1	Day3	NA	0
1155	ATCCGAAAGCTACCGC-1	Day3	CIVRDRNVLHC_CASSPGVWSSYNSPLHF	1
1156	ATCCGAAAGCTCCTTC-1	Day3	CATGTNFGNEKLTF_CASSTLRTAVGGYTF	1
1157	ATCCGAACACCGATAT-1	Day3	NA	0
1158	ATCCGAAGTCGCCATG-1	Day3	NA	0
1159	ATCCGAAGTTAAGTAG-1	Day3	CAMSPLNYNQGGKLIF_CASSLGGRNNEQFF	1
1160	ATCCGAAGTTACGCGC-1	Day3	NA	0
1161	ATCGAGTAGCTAAGAT-1	Day3	CAVYGNNRLAF_CASTLQASGSNEQFF	1
1162	ATCGAGTAGCTGATAA-1	Day3	CASSLGRSGRPLNEQFF_CASPSRTGSTDTQYF	1
1163	ATCGAGTCACTACAGT-1	Day3	NA	0
1164	ATCGAGTCAGACAAGC-1	Day3	CAASIGNNRLAF_CAISVITGAYGYTF	1
1165	ATCGAGTCAGTGAGTG-1	Day3	NA	0
1166	ATCGAGTGTCACTGGC-1	Day3	NA	0
1167	ATCGAGTGTCTAGGTT-1	Day3	NA_CSASSRVDGNTIYF	1
1168	ATCGAGTGTTCCACTC-1	Day3	CIVRAPALGRLYF_CASRGGTSGRAAYNEQFF	1
1169	ATCGAGTTCATGCTCC-1	Day3	CAPKGSGGSYIPTF_CASSFLDTEAFF	1
1170	ATCGAGTTCCTTTACA-1	Day3	CAVEVHSGGGADGLTF_CSAPGTGGLGTDTQYF	1
1171	ATCGAGTTCGAGAGCA-1	Day3	CAVRDPRPSGAGSYQLTF_CASSLAFEPYGYTF	1
1172	ATCTACTAGCGTGTCC-1	Day3	NA	0
1173	ATCTACTAGCGTTGCC-1	Day3	CAVTLYSGGGADGLTF_CASSLRQGQPQHF	1
1174	ATCTACTAGGCCGAAT-1	Day3	CIVSLGGGADGLTF_CASSDLGFSYNEQFF	1
1175	ATCTACTCACAGGCCT-1	Day3	NA	0
1176	ATCTACTCACGAGAGT-1	Day3	NA	0
1177	ATCTACTCATCGGAAG-1	Day3	NA_CASSLGETQYF	1
1178	ATCTACTGTCATACTG-1	Day3	NA	0
1179	ATCTACTGTCCAGTTA-1	Day3	CASTRGLATLEQFF_CASSYQGSGNTIYF	1
1180	ATCTACTTCACGCATA-1	Day3	CAVRDSNYQLIW_CASSEGLAGDEQYF	2
1181	ATCTACTTCGCTTAGA-1	Day3	CAGPGYGGSQGNLIF_CASRFSGETQYF	1
1182	ATCTGCCAGATACACA-1	Day3	NA	0
1183	ATCTGCCCAATGGACG-1	Day3	NA_CATSRKGLAGSHTGELFF	1
1184	ATCTGCCCACACCGAC-1	Day3	NA	0
1185	ATCTGCCCAGCCACCA-1	Day3	NA	0
1186	ATCTGCCCAGGCGATA-1	Day3	NA	0
1187	ATCTGCCGTAAGGGAA-1	Day3	NA	0
1188	ATCTGCCGTATGGTTC-1	Day3	NA_CASGSGSGIADEQFF	1
1189	ATCTGCCGTTCCACGG-1	Day3	NA	0
1190	ATCTGCCTCACTCCTG-1	Day3	NA	0
1191	ATCTGCCTCAGCCTAA-1	Day3	NA	0
1192	ATCTGCCTCAGGCCCA-1	Day3	NA	0
1193	ATCTGCCTCAGGTAAA-1	Day3	NA_CASIHRVLAKNIQYF	1
1194	ATCTGCCTCATGTGGT-1	Day3	NA_CSAEDSLSSYEQYF	1
1195	ATCTGCCTCGTCCGTT-1	Day3	CAVHRSARQLTF_CASSLARVGNQPQHF	1
1196	ATGAGGGAGACTAGAT-1	Day3	CALSDLLSGSARQLTF_CASSQEYTGANSPLHF	1
1197	ATGAGGGAGAGAACAG-1	Day3	CAVSPPYDYKLSF_CAWSVTASYEQYF	1
1198	ATGAGGGAGATGTTAG-1	Day3	CAVTKYNFNKFYF_CASSPGTGPPETQYF	1
1199	ATGAGGGAGGTAAACT-1	Day3	CIVRVANFGNEKLTF_CASSTPLGRSTAFF	1
1200	ATGAGGGCACGTCTCT-1	Day3	NA	0
1201	ATGAGGGGTAAGAGAG-1	Day3	NA	0
1202	ATGAGGGTCATGCTCC-1	Day3	CAENIGPMGSYKLIF_CASSAVGTQETQYF	1
1203	ATGCGATAGAGTCTGG-1	Day3	NA	0
1204	ATGCGATAGCGGCTTC-1	Day3	CAVSFWNYGQNFVF_CASSYEAARSSYNEQFF	1
1205	ATGCGATAGCTGAAAT-1	Day3	NA_CASSPLWGVEDIQYF	1
1206	ATGCGATCAGTCCTTC-1	Day3	NA	0
1207	ATGCGATGTACACCGC-1	Day3	CAASAHDLTGGFKTIF_CASRPANYEQYF	1
1208	ATGCGATGTGTTCGAT-1	Day3	NA_CASSYLGRAGELFF	1
1209	ATGCGATTCAACACCA-1	Day3	NA_CASSLVGHNTGELFF	1
1210	ATGCGATTCCTTGACC-1	Day3	NA	0
1211	ATGCGATTCTCACATT-1	Day3	NA_CATSDSDHEEKLFF	1
1212	ATGCGATTCTGTTTGT-1	Day3	NA	0
1213	ATGGGAGAGACAGAGA-1	Day3	CAVSEPGGGNKLTF_CASSFTSGSQETQYF	1
1214	ATGGGAGAGGGATGGG-1	Day3	CAVMDSNYQLIW_CASSPRGEAGELFF	1
1215	ATGGGAGAGTCAATAG-1	Day3	NA	0
1216	ATGGGAGCAGTCAGCC-1	Day3	CLVGLSGGYNKLIF_CSAQMGQNTEAFF	1
1217	ATGGGAGGTAAGTTCC-1	Day3	NA	0
1218	ATGGGAGGTAGGGACT-1	Day3	CAFMIPGIQGAQKLVF_CASSLGLGPYSGANVLTF	1
1219	ATGGGAGGTGGCCCTA-1	Day3	CVVRRRYNTDKLIF_CSAPSRDRDGELFF	1
1220	ATGGGAGGTTTGACAC-1	Day3	CALRDSGAGSYQLTF_CASSTGSYNSPLHF	1
1221	ATGGGAGGTTTGGGCC-1	Day3	NA_CSAREVEAFF	1
1222	ATGGGAGTCACCTCGT-1	Day3	NA	0
1223	ATGGGAGTCCGGCACA-1	Day3	NA	0
1224	ATGGGAGTCCGTCAAA-1	Day3	NA_CASSLTTSGSVYNEQFF	1
1225	ATGGGAGTCGTCACGG-1	Day3	NA	0
1226	ATGGGAGTCTTGCATT-1	Day3	NA	0
1227	ATGTGTGAGGACTGGT-1	Day3	NA_CASSLAGGPADTQYF	1
1228	ATGTGTGAGGTAGCCA-1	Day3	CVVNGRGGYNKLIF_CASSDQTGISGEQYF	1
1229	ATGTGTGCACGTCTCT-1	Day3	NA	0
1230	ATGTGTGCACTAGTAC-1	Day3	CAEIKGQKLLF_CASSPGGLTEKLFF	1
1231	ATGTGTGCAGCAGTTT-1	Day3	NA	0
1232	ATGTGTGCAGCGTCCA-1	Day3	NA_CASSWQGGQPQHF	1
1233	ATGTGTGCAGTATAAG-1	Day3	NA_CASSLQGAPRTEAFF	1
1234	ATGTGTGGTAGCCTCG-1	Day3	NA	0
1235	ATGTGTGGTGTCCTCT-1	Day3	NA_CASSQHPGLAGDTDTQYF	1
1236	ATGTGTGTCCAAACTG-1	Day3	NA	0
1237	ATGTGTGTCCCATTTA-1	Day3	NA	0
1238	ATGTGTGTCGGTTAAC-1	Day3	CAVSDGYSSASKIIF_CASSQDRLHRGGELFF	1
1239	ATGTGTGTCTAACTCT-1	Day3	CAVSSDSGGGADGLTF_CASSLVGGSGSPLHF	1
1240	ATGTGTGTCTAGAGTC-1	Day3	NA	0
1241	ATTACTCAGTACGTAA-1	Day3	CIVRSQFNAGNMLTF_CASSFIRENTEAFF	1
1242	ATTACTCAGTGTACTC-1	Day3	CVVIPSGNTGKLIF_CASEGANTEAFF	1
1243	ATTACTCCAAGGTTTC-1	Day3	NA	0
1244	ATTACTCCAATGGAGC-1	Day3	NA	0
1245	ATTACTCCAGGTCTCG-1	Day3	CAVEVPRSNDYKLSF_CASSTASGVNEQFF	1
1246	ATTACTCGTACCCAAT-1	Day3	CAASALKTDKLIF_CASRHDRNTGELFF	1
1247	ATTACTCGTATCGCAT-1	Day3	CAVNALNTDKLIF_CASSPLAGGPVDQYF	1
1248	ATTACTCGTCTGATTG-1	Day3	NA_CASSLTSGSNEQFF	1
1249	ATTACTCTCAGTGTTG-1	Day3	NA_CASSIVSGTAYGYTF	3
1250	ATTACTCTCATACGGT-1	Day3	NA	0
1251	ATTACTCTCTTACCTA-1	Day3	NA	0
1252	ATTATCCAGACAATAC-1	Day3	NA	0
1253	ATTATCCAGCTAAACA-1	Day3	CAASFPAGNTGKLIF_CASTQTNQPQHF	1
1254	ATTATCCAGGCCCTTG-1	Day3	NA_CAWSVGLASSYEQYF	1
1255	ATTATCCAGTCAAGGC-1	Day3	CASDSQGNLIF_CASSGGGTPYNEQFF	1
1256	ATTATCCAGTGTTTGC-1	Day3	NA	0
1257	ATTATCCCAAGCTGTT-1	Day3	CAYRSGRQVGSGGGADGLTF_CASMPTRNTDTQYF	1
1258	ATTATCCCACCGAATT-1	Day3	NA	0
1259	ATTATCCCACTTCTGC-1	Day3	CAVRSLSNDYKLSF_CASSRPGLAGSNEQFF	1
1260	ATTATCCGTCAGAAGC-1	Day3	CAADNYGQNFVF_CSATRVNRDEQYF	1
1261	ATTATCCGTCATATCG-1	Day3	CAVRDSNYQLIW_CASSEGLAGDEQYF	2
1262	ATTATCCGTCCGAATT-1	Day3	NA	0
1263	ATTATCCGTGTTTGTG-1	Day3	NA	0
1264	ATTATCCGTTGTACAC-1	Day3	NA	0
1265	ATTATCCTCAATCTCT-1	Day3	CAMSGAGGTSYGKLTF_CASSLGVSGSSGANVLTF	1
1266	ATTATCCTCGGTCTAA-1	Day3	NA_CAISGNGPRDTQYF	2
1267	ATTCTACAGATCGATA-1	Day3	NA	0
1268	ATTCTACAGCTAACTC-1	Day3	NA	0
1269	ATTCTACAGGTGATTA-1	Day3	CALTMNRDDKIIF_CASSMVGRDIQYF	1
1270	ATTCTACCAACTGCGC-1	Day3	NA	0
1271	ATTCTACCAAGCGCTC-1	Day3	NA	0
1272	ATTCTACCAAGGACAC-1	Day3	CATDARNAGGTSYGKLTF_CASSLRRDPGRRSYEQYF	1
1273	ATTCTACCACAAGTAA-1	Day3	NA	0
1274	ATTCTACCAGGTCTCG-1	Day3	CASSLAGYNEQFF_CASSDTSGSYNEQFF	1
1275	ATTCTACCATTCCTGC-1	Day3	NA	0
1276	ATTCTACGTACCAGTT-1	Day3	CAVQPYKTGANNLFF_CATKEPNYNEQFF	1
1277	ATTCTACGTCCGCTGA-1	Day3	CVVSERDSGAGSYQLTF_CASSPMRERVYEQYF	1
1278	ATTCTACGTGCTGTAT-1	Day3	CAFLMDSSYKLIF_CASSTPGQGPYEQYF	1
1279	ATTCTACTCACAAACC-1	Day3	CALFTSGTYKYIF_CSAWGGGMNTEAFF	1
1280	ATTCTACTCATCGGAT-1	Day3	CAGPRGTSYGKLTF_CASRRGRDTEAFF	1
1281	ATTCTACTCCGTAGGC-1	Day3	NA	0
1282	ATTCTACTCGGTCTAA-1	Day3	NA_CSANPYLAGELADTQYF	1
1283	ATTCTACTCTCCTATA-1	Day3	NA	0
1284	ATTCTACTCTGTCTCG-1	Day3	CAGRGVGTASKLTF_CASSQVGGRSYNEQFF	1
1285	ATTGGACAGAGGTACC-1	Day3	CAGSGANFGNEKLTF_CASSFVDYEQYF	1
1286	ATTGGACAGAGTGAGA-1	Day3	CAVGNFGNEKLTF_CASSSRTGRGQETQYF	1
1287	ATTGGACAGCACCGTC-1	Day3	NA	0
1288	ATTGGACAGGGTGTTG-1	Day3	NA_CASRTGQGAPYEQYF	1
1289	ATTGGACAGTACGCCC-1	Day3	CARGRAGGTSYGKLTF_CSAPSLQANTGELFF	1
1290	ATTGGACCAAGTTCTG-1	Day3	NA	0
1291	ATTGGACCACAGATTC-1	Day3	CAFYNQGGKLIF_CASSLAYLDRTDTQYF	1
1292	ATTGGACCAGAGCCAA-1	Day3	NA_CASSENAGESYGYTF	1
1293	ATTGGACCAGTATGCT-1	Day3	NA	0
1294	ATTGGACGTCTCCATC-1	Day3	CALNTGGFKTIF_CASARGETQYF	1
1295	ATTGGACTCCACTGGG-1	Day3	NA	0
1296	ATTGGACTCCGTAGTA-1	Day3	CAAYTDKLIF_CASSEGTGGYEQYF	1
1297	ATTGGACTCTGGGCCA-1	Day3	NA	0
1298	ATTGGTGAGAGGTAGA-1	Day3	NA_CASSTGKSMNTEAFF	1
1299	ATTGGTGAGGAGTCTG-1	Day3	CAVFITGNQFYF_CAWDRGHGNTIYF	1
1300	ATTGGTGAGGGCATGT-1	Day3	NA	0
1301	ATTGGTGAGGGCTCTC-1	Day3	NA	0
1302	ATTGGTGAGGTGCAAC-1	Day3	CAMREGVWDDYKLSF_CASSYPGQAGQPQHF	1
1303	ATTGGTGAGTTTAGGA-1	Day3	NA_CASSQDHSNEQFF	1
1304	ATTGGTGCAAACGTGG-1	Day3	NA	0
1305	ATTGGTGCAATAGAGT-1	Day3	NA_CASSSGVESRDEQFF	1
1306	ATTGGTGCAGACAGGT-1	Day3	NA	0
1307	ATTGGTGCAGCTATTG-1	Day3	NA	0
1308	ATTGGTGGTAAGTTCC-1	Day3	CAVRDLYNAGNMLTF_CASSPSYRDYEQYF	1
1309	ATTGGTGGTCACCTAA-1	Day3	NA	0
1310	ATTGGTGGTCTCCCTA-1	Day3	NA_CASSPPETYEQYF	1
1311	ATTGGTGGTGAGGCTA-1	Day3	CAMRLAHTGGFKTIF_CASGLPPQGARHEQFF	1
1312	ATTGGTGGTGGGTATG-1	Day3	CLVGDWDNNNDMRF_CASSEGGSNEKLFF	1
1313	ATTGGTGGTTCCACTC-1	Day3	CAAMINQAGTALIF_CASSWTLNTGELFF	1
1314	ATTGGTGGTTGGTAAA-1	Day3	CAYRSSNDLVIW_NA	1
1315	ATTGGTGTCAGTTAGC-1	Day3	NA	0
1316	ATTGGTGTCCTAAGTG-1	Day3	NA	0
1317	ATTGGTGTCGGCGCAT-1	Day3	CALSGNTPLVF_CASSKLTGTGGQETQYF	1
1318	ATTTCTGAGTAGATGT-1	Day3	NA_CSASLGSNQPQHF	1
1319	ATTTCTGCAAAGGCGT-1	Day3	NA	0
1320	ATTTCTGCAACTTGAC-1	Day3	NA_CASRRWTSAGADTQYF	1
1321	ATTTCTGCACGGATAG-1	Day3	NA	0
1322	ATTTCTGCAGCCTTTC-1	Day3	CVVISMDSNYQLIW_CASSLRGTGGNEQYF	1
1323	ATTTCTGGTAGCGTCC-1	Day3	NA	0
1324	ATTTCTGGTGGCGAAT-1	Day3	CAVRDRGSGNTGKLIF_CASSSDRASPLHF	1
1325	CAACCAAAGAAGGACA-1	Day3	NA	0
1326	CAACCAAAGCTACCGC-1	Day3	CALSEGYNNAGNMLTF_CASSPTGGAQDTEAFF	1
1327	CAACCAAAGTGTTTGC-1	Day3	NA	0
1328	CAACCAACAGAGCCAA-1	Day3	CAMREGRVGRRALTF_CASSQTSGEYEQYF	1
1329	CAACCAACATCCAACA-1	Day3	NA_CASSDRGTSDSPLHF	1
1330	CAACCAACATGAAGTA-1	Day3	CAVRAAGGYNKLIF_CATIPGQAGSYGYTF	1
1331	CAACCAACATGGGACA-1	Day3	CAYAGGSGATNKLIF_CASSPYRDGEQPQHF	1
1332	CAACCAACATTGCGGC-1	Day3	NA_CASSPGSIGAEAFF	1
1333	CAACCAAGTATAATGG-1	Day3	NA	0
1334	CAACCAAGTATAGTAG-1	Day3	CALPQGGSEKLVF_CASSIDLDSNQPQHF	1
1335	CAACCAATCTGCAGTA-1	Day3	NA	0
1336	CAACCTCAGAGGTACC-1	Day3	NA	0
1337	CAACCTCAGAGTACCG-1	Day3	CAVRIGTDKLIF_CAWSRTSEGETQYF	1
1338	CAACCTCAGGCAGTCA-1	Day3	CAMSGQGGSEKLVF_CASSLTGSGNTIYF	1
1339	CAACCTCAGGGATGGG-1	Day3	CAMRRPVSTLTF_CASSLRSRTEETQYF	1
1340	CAACCTCAGGGTATCG-1	Day3	CAYRSANSGNTPLVF_CASGLGREAEQFF	1
1341	CAACCTCAGTGGAGAA-1	Day3	CALSALIGFGNVLHC_CASSLVASGGSYEQYF	1
1342	CAACCTCAGTGTCCAT-1	Day3	NA_CSATDQQPNTEAFF	1
1343	CAACCTCCACAACTGT-1	Day3	NA_CSVDRNGYTF	1
1344	CAACCTCCACCACCAG-1	Day3	NA_CASNRLAGSTDTQYF	1
1345	CAACCTCCAGGGTACA-1	Day3	CAPDQTGANNLFF_CASSLEGLVTQYF	1
1346	CAACCTCGTCACTTCC-1	Day3	NA	0
1347	CAACCTCGTCCGCTGA-1	Day3	CAMRESNTGNQFYF_CASRGGLGRFF	1
1348	CAACCTCGTGAAATCA-1	Day3	NA	0
1349	CAACCTCGTGGCGAAT-1	Day3	CAASIHGSSASKIIF_CASSLNGGGTDTQYF	1
1350	CAACCTCGTTCGTGAT-1	Day3	NA_CASSLSTGPNEKLFF	1
1351	CAACCTCGTTGATTGC-1	Day3	CAAYSGGYNKLIF_CSARSGSVVETQYF	1
1352	CAACCTCTCAGCGATT-1	Day3	NA_CASSVGGIGELFF	1
1353	CAACCTCTCATGTAGC-1	Day3	CAVSRGGADGLTF_CASSEAPKPQHF	1
1354	CAACCTCTCCACGTGG-1	Day3	NA	0
1355	CAACCTCTCGGCCGAT-1	Day3	NA	0
1356	CAACCTCTCTACTATC-1	Day3	NA	0
1357	CAACTAGAGATGTGTA-1	Day3	CAVQPSRSRLTF_CAWSVLGGETQYF	1
1358	CAACTAGAGGCCGAAT-1	Day3	NA	0
1359	CAACTAGCAAGGCTCC-1	Day3	NA_CASSQDPGTGANVLTF	2
1360	CAACTAGCAATGAAAC-1	Day3	CASSKKPSSYEQYF_CASSLGLAAEQYF	1
1361	CAACTAGCAATGGACG-1	Day3	CVVDPSGYNKLIF_CAWSARDIPTEAFF	1
1362	CAACTAGCACAGAGGT-1	Day3	NA	0
1363	CAACTAGCAGATAATG-1	Day3	NA	0
1364	CAACTAGCAGTTTACG-1	Day3	CATDPENSGYSTLTF_CASSLVRPYTEAFF	1
1365	CAACTAGCATACGCTA-1	Day3	CAVSDSYGGATNKLIF_CASRLPGVGGQETQYF	1
1366	CAACTAGGTAAAGGAG-1	Day3	CAVWDTDKLIF_CAWSGGSYNEQFF	1
1367	CAACTAGGTGAGGGTT-1	Day3	NA	0
1368	CAACTAGTCACATGCA-1	Day3	NA	0
1369	CAACTAGTCAGGCCCA-1	Day3	CASRMNRDDKIIF_CASSQRQVFSTNEKLFF	1
1370	CAAGAAAAGGACCACA-1	Day3	CAVRTGNTGGFKTIF_CASSLERAGPLNF	1
1371	CAAGAAAAGGCAATTA-1	Day3	NA	0
1372	CAAGAAAAGGTCGGAT-1	Day3	CIVRDYNQGGKLIF_CASSTGGTGALNTEAFF	1
1373	CAAGAAAAGTCCGGTC-1	Day3	CALSMDTNAGKSTF_CASSAQGADIQYF	1
1374	CAAGAAACAAGAAAGG-1	Day3	NA_CASRSTSGRWADTQYF	1
1375	CAAGAAACAGAGTGTG-1	Day3	NA	0
1376	CAAGAAACATCTGGTA-1	Day3	CLAVTGGGNKLTF_CASSYRQGATNEKLFF	1
1377	CAAGAAAGTACATGTC-1	Day3	NA_CASSQTGVNQPQHF	1
1378	CAAGAAAGTCAGATAA-1	Day3	NA	0
1379	CAAGAAAGTGACGCCT-1	Day3	NA	0
1380	CAAGAAAGTGGGTATG-1	Day3	NA	0
1381	CAAGAAAGTGTATGGG-1	Day3	CALSGRRNFNKFYF_CASSQVRRNTEAFF	1
1382	CAAGAAAGTTAAAGTG-1	Day3	CAVTLDSWGKLQF_CASSLGTASSYEQYF	1
1383	CAAGAAAGTTGGTAAA-1	Day3	NA	0
1384	CAAGAAATCACCGTAA-1	Day3	NA	0
1385	CAAGAAATCAGGTAAA-1	Day3	NA_CASSMSGELFF	1
1386	CAAGAAATCCAAGTAC-1	Day3	CAASQAGTYKYIF_CASSLDIIYGYTF	1
1387	CAAGAAATCTCGTTTA-1	Day3	CAVNWGNTNAGKSTF_CASSQTLAGERDTQYF	1
1388	CAAGATCAGACAAAGG-1	Day3	CAVKPGNTPLVF_CASRLSAETQYF	1
1389	CAAGATCAGCCACCTG-1	Day3	NA	0
1390	CAAGATCAGCCTCGTG-1	Day3	NA	0
1391	CAAGATCAGTGTTTGC-1	Day3	NA	0
1392	CAAGATCCAAGAGTCG-1	Day3	NA	0
1393	CAAGATCCAGCTCGAC-1	Day3	CAMRVLHTGNQFYF_NA	1
1394	CAAGATCTCTGGTGTA-1	Day3	CVVNKEQAGTALIF_CASSPLLRGEGTEAFF	1
1395	CAAGGCCAGACAGACC-1	Day3	NA_CASSLLAGSSDTQYF	1
1396	CAAGGCCCAGAGTGTG-1	Day3	NA_CASSLDRARTEAFF	1
1397	CAAGGCCCAGTTCCCT-1	Day3	CLVGDGVGNAGNMLTF_CASSADRYNEQFF	1
1398	CAAGGCCCATGGAATA-1	Day3	CIVRVGDNYGQNFVF_CSAPAEPGGTGELFF	1
1399	CAAGGCCGTCATCCCT-1	Day3	NA_CASSLTGGGTDTQYF	1
1400	CAAGGCCGTGACAAAT-1	Day3	NA	0
1401	CAAGGCCTCATAGCAC-1	Day3	CLVGGAGGYQKVTF_CASSLELAGVSTDTQYF	1
1402	CAAGGCCTCCAATGGT-1	Day3	NA	0
1403	CAAGGCCTCTAACTTC-1	Day3	CAARPGRQGAQKLVF_CASSQELVADTQYF	1
1404	CAAGTTGAGAATGTGT-1	Day3	NA	0
1405	CAAGTTGAGAGTCTGG-1	Day3	CAFIYSGGGADGLTF_CASSFSYEQYF	1
1406	CAAGTTGAGCTGTCTA-1	Day3	CAVLRGASGTYKYIF_CASSEMQGGEETQYF	1
1407	CAAGTTGAGTCTCGGC-1	Day3	CAARMVGGTSYGKLTF_CSALNSQGIVQETQYF	1
1408	CAAGTTGCAAATCCGT-1	Day3	CAFMKHERGFNAGKSTF_CASSMSAGNEQYF	1
1409	CAAGTTGGTACCATCA-1	Day3	CAASIFGNEKLTF_CASRRLAESSYNEQFF	1
1410	CAAGTTGGTAGCTTGT-1	Day3	CVVSSGTYKYIF_CASSLSGSAGELFF	1
1411	CAAGTTGGTATCGCAT-1	Day3	NA	0
1412	CAAGTTGGTCAATGTC-1	Day3	NA	0
1413	CAAGTTGGTGGCAAAC-1	Day3	CAVRISGNTGKLIF_CASSLDGVLVTQYF	1
1414	CAAGTTGTCAAGGCTT-1	Day3	CAGGNSSASKIIF_CASSLGDRASTDTQYF	1
1415	CAAGTTGTCGATGAGG-1	Day3	NA	0
1416	CAAGTTGTCGCGCCAA-1	Day3	CAMREGITGKLIF_CSASSARDTLNTEAFF	1
1417	CAAGTTGTCTCGATGA-1	Day3	NA	0
1418	CACAAACAGACCTAGG-1	Day3	NA	0
1419	CACAAACAGTGAAGAG-1	Day3	NA	0
1420	CACAAACCAACGATGG-1	Day3	CARRGTDKLIF_CASSRSGGQETQYF	1
1421	CACAAACCACAAGTAA-1	Day3	CAVTDGGSNYKLTF_CSAYMPGVTGELFF	1
1422	CACAAACCACCAGTTA-1	Day3	NA_CASSDPGGKAYEQYF	1
1423	CACAAACCAGCTGTAT-1	Day3	NA_CASGPSSLLAGPGELFF	1
1424	CACAAACCATCCAACA-1	Day3	CAVSDGYGGSQGNLIF_CAWAAGVQETQYF	1
1425	CACAAACGTAACGTTC-1	Day3	NA	0
1426	CACAAACGTCATGCAT-1	Day3	NA	0
1427	CACAAACGTGCTCTTC-1	Day3	NA	0
1428	CACAAACTCAGGTTCA-1	Day3	NA	0
1429	CACACAAAGAACTCGG-1	Day3	CGTGPGYGGSQGNLIF_CASSFGSASYEQYF	1
1430	CACACAAAGAGTGAGA-1	Day3	NA	0
1431	CACACAAAGATGTCGG-1	Day3	NA_CASSADRVENQPQHF	1
1432	CACACAAAGTGAATTG-1	Day3	CAVGRNARLMF_CASSLDWGEGTYNEQFF	1
1433	CACACAACACGGTGTC-1	Day3	NA	0
1434	CACACAACAGCTATTG-1	Day3	NA	0
1435	CACACAACATCCGTGG-1	Day3	NA	0
1436	CACACAAGTCCGCTGA-1	Day3	NA	0
1437	CACACAAGTTCCCGAG-1	Day3	CAGRETSGSRLTF_CASSFASRGTDTQYF	1
1438	CACACAATCACGATGT-1	Day3	NA	0
1439	CACACAATCCCATTTA-1	Day3	NA_CASSWEGHLRREQYF	1
1440	CACACAATCCGTAGTA-1	Day3	NA_CSARARDAGELFF	1
1441	CACACCTAGAGCCCAA-1	Day3	NA	0
1442	CACACCTAGCAGACTG-1	Day3	CATAPNTGGFKTIF_CASSPGVAGGPGETQYF	1
1443	CACACCTAGCAGATCG-1	Day3	NA	0
1444	CACACCTAGGCTACGA-1	Day3	NA	0
1445	CACACCTAGGGATCTG-1	Day3	NA	0
1446	CACACCTCACCAACCG-1	Day3	CAIRRDDYKLSF_CASTGGIGGYTF	1
1447	CACACCTCACGAAACG-1	Day3	NA_CASSLRGRGTDTQYF	1
1448	CACACCTCAGCGAACA-1	Day3	NA_CASSLTSGPYEQYF	1
1449	CACACCTCATGGTAGG-1	Day3	NA	0
1450	CACACCTGTAAATGTG-1	Day3	CAVSETGGFKTIF_CASSQGGLDFGGELFF	1
1451	CACACCTGTACAGCAG-1	Day3	NA	0
1452	CACACCTGTCGCTTTC-1	Day3	CALSNSNTGNQFYF_CASSLGQYNEQFF	1
1453	CACACCTGTCTCTCTG-1	Day3	NA_CAISDSGAMDEQFF	1
1454	CACACCTGTGCCTTGG-1	Day3	NA	0
1455	CACACCTGTTGATTGC-1	Day3	NA	0
1456	CACACCTTCGCCGTGA-1	Day3	NA_CASSVPTDEQFF	1
1457	CACACTCAGCGTTGCC-1	Day3	NA_CSARDELKDNYGYTF	1
1458	CACACTCAGGAATCGC-1	Day3	CAVNAGGTSYGKLTF_CASSRTGQGTYEQYF	1
1459	CACACTCAGTCGATAA-1	Day3	CAYLDSNYQLIW_CASSQEVGQPYEQYF	1
1460	CACACTCAGTGGAGAA-1	Day3	NA_CASSDRGGRTYEQYF	1
1461	CACACTCCACACCGAC-1	Day3	NA	0
1462	CACACTCCACGGCGTT-1	Day3	NA	0
1463	CACACTCCAGAGTGTG-1	Day3	CAVGRPEAGTALIF_CASSYQRNEQYF	1
1464	CACACTCCAGGGTACA-1	Day3	CAASGGGADGLTF_CASSFNLDENSPLHF	1
1465	CACACTCCATACCATG-1	Day3	CAVSGGSFQKLVF_CSASVIPLTGSYSDTQYF	1
1466	CACACTCGTCATGCAT-1	Day3	CAGARLHNQGGKLIF_CASMRGSDEKLFF	1
1467	CACACTCGTCCATGAT-1	Day3	CAVMDSNYQLIW_CASSYRDTGELFF	1
1468	CACACTCGTGAGGGAG-1	Day3	CAVRDGGSGTYKYIF_CASSFPSDRAGNYTF	1
1469	CACACTCGTTAGGGTG-1	Day3	CAVVNSGGYQKVTF_CATGGTLSNQPQHF	1
1470	CACACTCTCCAAACTG-1	Day3	NA	0
1471	CACACTCTCGTAGATC-1	Day3	CAVSDRLRSDGLTF_CASNRGAGGPQDNEQFF	1
1472	CACACTCTCTCAACTT-1	Day3	NA	0
1473	CACACTCTCTTTACGT-1	Day3	NA	0
1474	CACAGGCAGACGCACA-1	Day3	CAENVFYNTDKLIF_CASSPVPREAFF	1
1475	CACAGGCAGCGATATA-1	Day3	NA_CSAYKVGRDRGGQPQHF	1
1476	CACAGGCAGCGTTGCC-1	Day3	CAMRELGGATNKLIF_CASSQALAGSYNEQFF	1
1477	CACAGGCAGGAGTAGA-1	Day3	CAQLGNNNDMRF_CASSLVPSFRDEQFF	1
1478	CACAGGCAGGCCGAAT-1	Day3	NA	0
1479	CACAGGCAGGCTAGAC-1	Day3	CAMREWRGADGLTF_CASSPRAGKEGEKLFF	1
1480	CACAGGCCAACAACCT-1	Day3	NA	0
1481	CACAGGCCAGTAAGAT-1	Day3	NA_CAISVRTGGVDNSPLHF	1
1482	CACAGGCGTCGGGTCT-1	Day3	NA_CASSLGPTF	1
1483	CACAGGCTCACGAAGG-1	Day3	NA	0
1484	CACAGGCTCCTACAGA-1	Day3	NA	0
1485	CACAGTAAGAGCAATT-1	Day3	CAMISGETSGSRLTF_CSARTGGTQYF	1
1486	CACAGTAAGAGTCGGT-1	Day3	CASETSGDGTDTQYF_CASSYSFTSGDYNEQFF	1
1487	CACAGTACACGTAAGG-1	Day3	CASSLVPDSSYEQYF_CASSSGPNTGELFF	1
1488	CACAGTACATCCGCGA-1	Day3	CATEGNTDKLIF_CAWSGEGELFF	1
1489	CACAGTAGTACCGAGA-1	Day3	CAVSPAMHGGATNKLIF_CASSNRRGDQETQYF	1
1490	CACAGTAGTAGCGCAA-1	Day3	NA	0
1491	CACAGTAGTCCCTACT-1	Day3	NA	0
1492	CACAGTAGTGCACCAC-1	Day3	NA	0
1493	CACAGTAGTTCTGAAC-1	Day3	NA	0
1494	CACAGTAGTTGTACAC-1	Day3	NA_CASSPGPPYEQYF	1
1495	CACAGTATCAGTCCCT-1	Day3	CASSLLELNTGELFF_CASSYSKSLGPTDTQYF	1
1496	CACAGTATCATTGCGA-1	Day3	CAMREPVNTDKLIF_CASSQDRVGGLAKNIQYF	1
1497	CACAGTATCCCACTTG-1	Day3	CALTGGSNYKLTF_CASSTTKGPAYSNQPQHF	1
1498	CACATAGAGATAGGAG-1	Day3	NA_CASSLGPQATSGYETQYF	1
1499	CACATAGAGTGAACAT-1	Day3	NA_CASSLALGQGYQPQHF	1
1500	CACATAGAGTGCCATT-1	Day3	NA	0
1501	CACATAGCACCGATAT-1	Day3	NA_CASSLSGTTSREQYF	1
1502	CACATAGCAGATGAGC-1	Day3	NA	0
1503	CACATAGCAGGACGTA-1	Day3	NA	0
1504	CACATAGCAGTCCTTC-1	Day3	NA	0
1505	CACATAGCATAGTAAG-1	Day3	NA_CASSSQTGLGETQYF	1
1506	CACATAGCATCATCCC-1	Day3	CAAQGGSYIPTF_CAISENGSNQPQHF	1
1507	CACATAGGTACGACCC-1	Day3	CAGVRSGGGADGLTF_CASSVVQDKEIF	1
1508	CACATAGGTCCAACTA-1	Day3	NA_CASSVHSGPPTYNEQFF	1
1509	CACATAGTCCGAATGT-1	Day3	CAVSPGGGNKLTF_CASSEELTGSYEQYF	1
1510	CACATAGTCGCCTGAG-1	Day3	NA	0
1511	CACATAGTCTGCGTAA-1	Day3	CASGAGNNRKLIW_CSAPAGVGRWDTQYF	1
1512	CACATAGTCTGGAGCC-1	Day3	NA_CASSLSLAGDSGELFF	1
1513	CACATAGTCTTGTATC-1	Day3	NA	0
1514	CACATTTAGACAGAGA-1	Day3	NA_CASSLGQGAYNTQYF	1
1515	CACATTTAGAGTGAGA-1	Day3	NA_CASSQSTYGLHYEQYF	1
1516	CACATTTAGGATTCGG-1	Day3	NA	0
1517	CACATTTAGGCTAGCA-1	Day3	NA	0
1518	CACATTTCAATGGTCT-1	Day3	CVVSVAYNTDKLIF_CASSVSGTGGEKLFF	1
1519	CACATTTCATGCCCGA-1	Day3	NA	0
1520	CACATTTGTCTGGAGA-1	Day3	CAASMNTNAGKSTF_CASSLSILREAYNEQFF	1
1521	CACATTTGTGGGTATG-1	Day3	CALSEGKETSGSRLTF_CASRSSDWNTEAFF	1
1522	CACATTTGTTAAGGGC-1	Day3	NA_CASSDPGAGETQYF	1
1523	CACATTTTCAACGAAA-1	Day3	NA	0
1524	CACATTTTCACGCATA-1	Day3	NA	0
1525	CACCACTCAGCGATCC-1	Day3	NA	0
1526	CACCACTCATCGTCGG-1	Day3	CAVVDSNYQLIW_CASSLVEQAPSYEQYF	1
1527	CACCACTGTAGCTAAA-1	Day3	NA	0
1528	CACCACTGTCCTGCTT-1	Day3	NA	0
1529	CACCACTGTGAGGGAG-1	Day3	NA_CSVEVEGQPQHF	1
1530	CACCACTTCAGTTCGA-1	Day3	NA	0
1531	CACCACTTCTGATTCT-1	Day3	CAVVDSNYQLIW_CASEEGVPSGTQYF	1
1532	CACCAGGAGAGTCGGT-1	Day3	CLVGVDNNAGNMLTF_CAISPGIFFPVQNGWNTEAFF	1
1533	CACCAGGCAGGGAGAG-1	Day3	NA	0
1534	CACCAGGCATCTACGA-1	Day3	NA	0
1535	CACCAGGGTCCGTGAC-1	Day3	CAYGQTGTYKYIF_CASKPSGADTQYF	1
1536	CACCAGGGTTACGCGC-1	Day3	NA_CASSPAAQGVHGEQFF	1
1537	CACCAGGTCAAACGGG-1	Day3	CAVGAKNYGQNFVF_CASSQAHEQFF	1
1538	CACCAGGTCATTCACT-1	Day3	NA_CAWSVLSFGGELFF	1
1539	CACCAGGTCCCTTGCA-1	Day3	CAVTDETGANNLFF_CASSVQGARVIDTQYF	1
1540	CACCAGGTCCTTTACA-1	Day3	CAVFMFSGGYNKLIF_CASIGAYEQYF	1
1541	CACCAGGTCGTTACGA-1	Day3	CAENFGNEKLTF_CSVGQGSTDTQYF	1
1542	CACCAGGTCTTGCATT-1	Day3	NA	0
1543	CACCTTGAGATAGGAG-1	Day3	NA	0
1544	CACCTTGAGGCACATG-1	Day3	CAVTRDGQKLLF_CASSPYVAGADTQYF	1
1545	CACCTTGCAAAGCGGT-1	Day3	NA	0
1546	CACCTTGCATGTTCCC-1	Day3	NA_CASSRRTGGGRANVLTF	1
1547	CACCTTGGTCTTCGTC-1	Day3	CAPKAISGGYQKVTF_CASSRNPGRDEQYF	1
1548	CACCTTGGTTGTTTGG-1	Day3	CAATGANNLFF_CASSPLERNTEAFF	1
1549	CACCTTGTCCAGTATG-1	Day3	CAMRDLGGGFKTIF_CATGTVNTGELFF	1
1550	CACCTTGTCCTCAATT-1	Day3	NA	0
1551	CACCTTGTCCTTCAAT-1	Day3	CAMREGNQGGKLIF_CASSESNSWGGSSYEQYF	1
1552	CACCTTGTCTTCAACT-1	Day3	NA	0
1553	CACTCCAAGAGACTTA-1	Day3	NA	0
1554	CACTCCACACATGTGT-1	Day3	NA_CASSPSSLAKNIQYF	1
1555	CACTCCACATCTACGA-1	Day3	NA_CASSLEAGIYNEQFF	1
1556	CACTCCAGTAATCGTC-1	Day3	NA	0
1557	CACTCCAGTACGACCC-1	Day3	CAAIPITKTSYDKVIF_CASSPPGTLSGNTIYF	1
1558	CACTCCAGTATCACCA-1	Day3	NA	0
1559	CACTCCAGTCTGGAGA-1	Day3	NA	0
1560	CACTCCAGTGTAAGTA-1	Day3	CAGAKPTNAGKSTF_CASSLEPKGIAGAPSGELFF	1
1561	CAGAATCAGCAGACTG-1	Day3	CVVSFFMGRRALTF_CASSDPRASNQPQHF	1
1562	CAGAATCAGCGATTCT-1	Day3	NA_CSARGIGGGEWSSPLHF	1
1563	CAGAATCAGGGAAACA-1	Day3	NA	0
1564	CAGAATCAGTCGTACT-1	Day3	CAVSAFSGGYQKVTF_CASSQARGGIYGYTF	1
1565	CAGAATCCAATGTTGC-1	Day3	NA	0
1566	CAGAATCCACCAGTTA-1	Day3	NA	0
1567	CAGAATCCACGTTGGC-1	Day3	NA_CASSLEWTANYEQYF	1
1568	CAGAATCCACTGTGTA-1	Day3	NA	0
1569	CAGAATCCATCCGGGT-1	Day3	NA_CASSQGRTSGVYNEQFF	1
1570	CAGAATCGTGTAACGG-1	Day3	CAPSYNTDKLIF_CASSTRGDTQYF	1
1571	CAGAATCGTTCAGGCC-1	Day3	NA_CASSQAGATGGQYF	1
1572	CAGAATCTCACTGGGC-1	Day3	CAVKGNYGQNFVF_CSAPWSGDTQYF	1
1573	CAGAATCTCCTTGACC-1	Day3	CASNDYKLSF_CASSQGAVYEQYF	1
1574	CAGAATCTCTGGAGCC-1	Day3	CAVTSNKEYGNKLVF_CASSYGQGAISNQPQHF	1
1575	CAGAATCTCTTCCTTC-1	Day3	CVVSPSSASKIIF_CASLGTSGRANEQYF	1
1576	CAGAGAGAGCAGGTCA-1	Day3	NA	0
1577	CAGAGAGAGCTTATCG-1	Day3	NA	0
1578	CAGAGAGAGTCCCACG-1	Day3	NA	0
1579	CAGAGAGCATGCAACT-1	Day3	NA	0
1580	CAGAGAGCATGCCACG-1	Day3	CAGLPSGTYKYIF_CASSSLADTQYF	1
1581	CAGAGAGGTAGCGTAG-1	Day3	NA	0
1582	CAGAGAGGTTCCATGA-1	Day3	CAVSIIQGAQKLVF_CAIRSGGGADTQYF	1
1583	CAGAGAGTCAATCACG-1	Day3	NA	0
1584	CAGAGAGTCGTCTGCT-1	Day3	CAVQAYGSGNTGKLIF_CASSPFASGENTGELFF	1
1585	CAGAGAGTCTGACCTC-1	Day3	NA	0
1586	CAGATCAAGGGTGTGT-1	Day3	NA_CASSLLSDTMNTEAFF	1
1587	CAGATCACACAAGTAA-1	Day3	CVVILYSSASKIIF_CASSRREAAMNTEAFF	1
1588	CAGATCACATCTCGCT-1	Day3	NA	0
1589	CAGATCAGTTGGACCC-1	Day3	CAVRPVTGTASKLTF_CASSTSGGNQPQHF	1
1590	CAGATCATCACAACGT-1	Day3	CASSLQARRTEAFF_CASSPSWDQAEAFF	1
1591	CAGATCATCAGCGATT-1	Day3	CAVTRHTNAGKSTF_CSARSPQPYNEQFF	1
1592	CAGATCATCCTTAATC-1	Day3	NA_CSVGDDSSGNTIYF	1
1593	CAGCAGCAGCACCGCT-1	Day3	NA	0
1594	CAGCAGCAGCTCCTCT-1	Day3	NA_CASSLVGGAPSGELFF	1
1595	CAGCAGCAGTCGAGTG-1	Day3	NA	0
1596	CAGCAGCCAGCGATCC-1	Day3	NA	0
1597	CAGCAGCTCCCTAATT-1	Day3	NA	0
1598	CAGCAGCTCGAATGGG-1	Day3	NA_CASSHGQGNHEQYF	1
1599	CAGCAGCTCGCACTCT-1	Day3	CIVRVAVVGSGSRLTF_CASSQDWTYSPLHF	1
1600	CAGCAGCTCTAAGCCA-1	Day3	NA	0
1601	CAGCATAAGATGAGAG-1	Day3	CAVQEVPRGSTLGRLYF_CSARETGGRTSADYGYTF	1
1602	CAGCATACAGGAATCG-1	Day3	CAIMTTDSWGKLQF_CASSDPGRDYGYTF	1
1603	CAGCATACAGGCTCAC-1	Day3	CSASRQDLDEQYF_CSAAGTGGLGNEQFF	1
1604	CAGCATAGTCGGCTCA-1	Day3	NA	0
1605	CAGCATAGTGTATGGG-1	Day3	CALSPDSGGGGNKLTF_CATSTYGRIADTQYF	1
1606	CAGCATAGTTCCACAA-1	Day3	NA	0
1607	CAGCATAGTTGATTGC-1	Day3	NA	0
1608	CAGCATAGTTTGACAC-1	Day3	CAGLIQGAQKLVF_CASSLEGTSGAYEQYF	1
1609	CAGCATATCTCCAACC-1	Day3	NA_CASSLGTADLSTEAFF	1
1610	CAGCATATCTTCAACT-1	Day3	CASVYSGNTGKLIF_CASSLGAGQYYNEQFF	1
1611	CAGCATATCTTGCAAG-1	Day3	NA	0
1612	CAGCCGACACCAGGCT-1	Day3	NA	0
1613	CAGCCGACAGTCCTTC-1	Day3	NA	0
1614	CAGCCGAGTCAGAGGT-1	Day3	NA	0
1615	CAGCCGATCAGAGCTT-1	Day3	NA	0
1616	CAGCCGATCCCTGACT-1	Day3	CAAYAWGDKIIF_CASSAGTISSGANVLTF	1
1617	CAGCCGATCCTAGAAC-1	Day3	NA	0
1618	CAGCCGATCTAACTTC-1	Day3	NA	0
1619	CAGCCGATCTTTCCTC-1	Day3	CAMTLTNAGGTSYGKLTF_CASSLGLADNEQFF	1
1620	CAGCGACAGAAACCAT-1	Day3	CAMKKESNNDMRF_CASSFIWARGGNTIYF	1
1621	CAGCGACAGAGCAATT-1	Day3	CAYRSALSGSRLTF_CASGTGSATNEKLFF	1
1622	CAGCGACAGCAGACTG-1	Day3	NA_CASSGRDIFESSYNSPLHF	1
1623	CAGCGACAGCCCGAAA-1	Day3	CVVSATDGNKLVF_CSASGGAGGKLFF	1
1624	CAGCGACAGGGAAACA-1	Day3	NA	0
1625	CAGCGACAGTTAAGTG-1	Day3	NA	0
1626	CAGCGACCAAGGACAC-1	Day3	NA_CASSLAGQGFDEAFF	1
1627	CAGCGACCACATCTTT-1	Day3	CAASTSGGSYIPTF_CASSFNAENTGELFF	1
1628	CAGCGACCAGCATGAG-1	Day3	NA	0
1629	CAGCGACCATCATCCC-1	Day3	NA_CASSFSAGDEKLFF	1
1630	CAGCGACCATGGTAGG-1	Day3	NA	0
1631	CAGCGACGTTCCGGCA-1	Day3	CATDTDGNDMRF_CASSLVVQETQYF	1
1632	CAGCGACTCAGCCTAA-1	Day3	CAGREGGSEKLVF_CASSAREKQFF	1
1633	CAGCGACTCAGTGTTG-1	Day3	CIVRLLGTYKYIF_CSAREAGGSNEQFF	1
1634	CAGCGACTCGAACTGT-1	Day3	CIGFAYSGAGSYQLTF_CSAIRTGSTDTQYF	1
1635	CAGCGACTCGGCATCG-1	Day3	CAVDVDSNYQLIW_CASSLEKGVWGTQGAKNIQYF	1
1636	CAGCTAAAGACACTAA-1	Day3	CALDNARLMF_CSARAEANYGYTF	1
1637	CAGCTAAAGTGAACAT-1	Day3	NA	0
1638	CAGCTAACACGGCGTT-1	Day3	NA_CASRTLRGYTEAFF	1
1639	CAGCTAACACGTGAGA-1	Day3	NA	0
1640	CAGCTAACATCACCCT-1	Day3	CAASGVTGAGSYQLTF_CASSFTDTQYF	1
1641	CAGCTAACATGCAATC-1	Day3	NA_CASSPNTDRGREQYF	1
1642	CAGCTAAGTCGAGATG-1	Day3	NA	0
1643	CAGCTAAGTTAGAACA-1	Day3	CAVVNSGYALNF_CASSHGLTYEQYF	1
1644	CAGCTAATCGCCAAAT-1	Day3	NA	0
1645	CAGCTAATCGCCTGTT-1	Day3	NA	0
1646	CAGCTAATCTGGGCCA-1	Day3	NA	0
1647	CAGCTGGAGAGCCTAG-1	Day3	NA	0
1648	CAGCTGGAGAGCTGGT-1	Day3	NA_CASSPSGVEQYF	1
1649	CAGCTGGAGCATGGCA-1	Day3	NA	0
1650	CAGCTGGAGTAGGTGC-1	Day3	NA	0
1651	CAGCTGGCACGGACAA-1	Day3	CAVGLRYNNNDMRF_CSARESGTEAFF	1
1652	CAGCTGGCATTGAGCT-1	Day3	NA	0
1653	CAGCTGGGTAAGTGGC-1	Day3	NA	0
1654	CAGCTGGGTCGCGTGT-1	Day3	NA_CASGGQGQQQFF	1
1655	CAGCTGGTCAGAGGTG-1	Day3	NA	0
1656	CAGCTGGTCCCAAGAT-1	Day3	NA	0
1657	CAGCTGGTCCTTTCGG-1	Day3	CAVRDDRGSTLGRLYF_CASSSQGPTATDTQYF	1
1658	CAGGTGCAGAAGGTTT-1	Day3	NA	0
1659	CAGGTGCAGCCACGCT-1	Day3	CATRRADGGSQGNLIF_CASSWDSSLSGNTIYF	1
1660	CAGGTGCAGTCCAGGA-1	Day3	CAALPYSGAGSYQLTF_CAWTPDVGGPETQYF	1
1661	CAGGTGCCACCAGTTA-1	Day3	CAMSYSSASKIIF_CASSPGGLAGGGYNEQFF	1
1662	CAGGTGCCACGAAATA-1	Day3	NA_CATSRDHQGNTGELFF	1
1663	CAGGTGCCAGCCTATA-1	Day3	NA	0
1664	CAGGTGCCAGCTGCAC-1	Day3	NA	0
1665	CAGGTGCCATATGGTC-1	Day3	CAVVGNYGQNFVF_CASSGSRSTYNSPLHF	1
1666	CAGGTGCGTATATCCG-1	Day3	CGADLTGANSKLTF_CASSLLVTGANVLTF	1
1667	CAGGTGCGTTCCACGG-1	Day3	CALSEAGNYGQNFVF_CASSLVGGLSNQPQHF	1
1668	CAGGTGCTCCCAAGAT-1	Day3	CAVKQGDDKIIF_CASRGIADLNYGYTF	1
1669	CAGGTGCTCTCTGCTG-1	Day3	CAVTLGEGSGNTGKLIF_CASSSQGTNTGELFF	1
1670	CAGGTGCTCTCTTATG-1	Day3	CAAVGYNAGNMLTF_CASSIGTGKNIQYF	1
1671	CAGTAACAGGACGAAA-1	Day3	NA_CASSLRVHEQYF	1
1672	CAGTAACCACCTATCC-1	Day3	NA	0
1673	CAGTAACCACGTTGGC-1	Day3	NA	0
1674	CAGTAACCATTTGCTT-1	Day3	CALRAPSGTYKYIF_CASSPLGGAYEQYF	1
1675	CAGTAACGTTACGCGC-1	Day3	NA	0
1676	CAGTAACTCAACACCA-1	Day3	CAYRSANQGGSEKLVF_CASSLTLTATYEQYF	1
1677	CAGTAACTCACGGTTA-1	Day3	NA	0
1678	CAGTAACTCCCTCTTT-1	Day3	NA	0
1679	CAGTAACTCGTACCGG-1	Day3	NA	0
1680	CAGTCCTAGAACTCGG-1	Day3	NA	0
1681	CAGTCCTAGACGCACA-1	Day3	CAISSGGYQKVTF_CATSEAGTPATDTQYF	1
1682	CAGTCCTAGAGTCGGT-1	Day3	CALRGQGAQKLVF_CAWSSGGEQYF	1
1683	CAGTCCTAGATTACCC-1	Day3	CAGGGSQGNLIF_CASSFRFFETQYF	1
1684	CAGTCCTAGTAATCCC-1	Day3	NA	0
1685	CAGTCCTAGTACTTGC-1	Day3	CAALGKNTGNQFYF_CATSGVYNQPQHF	1
1686	CAGTCCTCAATTGCTG-1	Day3	CASSEGGVYEQYF_CASSLRVRQGRTDTQYF	1
1687	CAGTCCTCACGAGAGT-1	Day3	NA_CASSPYMSGELFF	1
1688	CAGTCCTCAGAGTGTG-1	Day3	NA	0
1689	CAGTCCTCAGCCACCA-1	Day3	CAMREALNTNAGKSTF_CASSLEGAGQDEKLFF	1
1690	CAGTCCTCAGTCAGCC-1	Day3	NA	0
1691	CAGTCCTCATATACGC-1	Day3	NA	0
1692	CAGTCCTCATATGAGA-1	Day3	CVVKPNSGGSNYKLTF_CASSIQGSNEKLFF	1
1693	CAGTCCTCATTCACTT-1	Day3	NA_CASRQGQGRIGYTF	1
1694	CAGTCCTCATTCCTCG-1	Day3	NA	0
1695	CAGTCCTGTAAACGCG-1	Day3	CGADFGNEKLTF_CASTTYRDRGVRSGNTIYF	1
1696	CAGTCCTGTGAAGGCT-1	Day3	NA	0
1697	CAGTCCTGTGACCAAG-1	Day3	NA_CASSMGRSRWNSYNEQFF	1
1698	CAGTCCTTCATAACCG-1	Day3	NA	0
1699	CAGTCCTTCGCGGATC-1	Day3	NA	0
1700	CAGTCCTTCTACTCAT-1	Day3	NA_CASSPPRGPRTQYF	1
1701	CAGTCCTTCTTCGGTC-1	Day3	NA	0
1702	CATATGGAGACTTTCG-1	Day3	NA	0
1703	CATATGGAGCGGATCA-1	Day3	NA	0
1704	CATATGGAGGCGCTCT-1	Day3	NA	0
1705	CATATGGCAAGTAGTA-1	Day3	CVVSAEGAGSYQLTF_CASSLGLGPPSTDTQYF	1
1706	CATATGGGTACCAGTT-1	Day3	NA	0
1707	CATATGGGTGTGACCC-1	Day3	NA_CASSLDLKDEQYF	1
1708	CATATGGTCAGCAACT-1	Day3	NA_CASSLIGQGVQPQHF	1
1709	CATATTCAGCAACGGT-1	Day3	CAARSGGGADGLTF_CSAREDGYTF	1
1710	CATATTCAGCATCATC-1	Day3	NA	0
1711	CATATTCAGCGTGTCC-1	Day3	NA_CASSLLGAGTGELFF	1
1712	CATATTCCAAGGGTCA-1	Day3	NA	0
1713	CATATTCCAGCCAATT-1	Day3	NA	0
1714	CATATTCGTCAGAATA-1	Day3	NA	0
1715	CATATTCGTTACCGAT-1	Day3	NA	0
1716	CATATTCGTTGGGACA-1	Day3	NA	0
1717	CATATTCTCAGCTCGG-1	Day3	CAASSYDKVIF_CASSLTYLAERRYEQYF	1
1718	CATATTCTCATGTAGC-1	Day3	NA	0
1719	CATATTCTCGGATGGA-1	Day3	CAMNQGEDNYGQNFVF_CASSQALGGVGNEQFF	1
1720	CATATTCTCGTTTGCC-1	Day3	NA_CASSYSWRAGNTIYF	1
1721	CATATTCTCTCACATT-1	Day3	NA_CSARDAGGYYEQYF	1
1722	CATATTCTCTTGCAAG-1	Day3	CAVNPPGGYNKLIF_CASRIQGGNQPQHF	1
1723	CATATTCTCTTGTATC-1	Day3	CAVQDSNYQLIW_CASSLGTGHTDTQYF	1
1724	CATCAAGAGCCCAGCT-1	Day3	CAVSDGQKLLF_CAISPDRLNQPQHF	1
1725	CATCAAGAGTGGGATC-1	Day3	NA	0
1726	CATCAAGAGTTGAGTA-1	Day3	NA	0
1727	CATCAAGCAAGACGTG-1	Day3	NA	0
1728	CATCAAGCAATTGCTG-1	Day3	CAVGPSMENAGNNRKLIW_CASSPSLAGVLGWETQYF	1
1729	CATCAAGCATATGAGA-1	Day3	NA	0
1730	CATCAAGCATTTGCTT-1	Day3	NA_CASSGVPDTQYF	1
1731	CATCAAGTCCTTCAAT-1	Day3	CAVMDSNYQLIW_CASSQGTSDTGELFF	1
1732	CATCAAGTCGTCACGG-1	Day3	CAVKTNQAGTALIF_CATSGHRNEKLFF	1
1733	CATCAAGTCTCTAAGG-1	Day3	NA	0
1734	CATCAAGTCTGTCCGT-1	Day3	CAEPLSGGYQKVTF_CASSQITGGVGNSPLHF	1
1735	CATCAGAAGAAGGTGA-1	Day3	NA	0
1736	CATCAGAAGAGTCTGG-1	Day3	NA	0
1737	CATCAGAAGTCCAGGA-1	Day3	NA_CASSGLGGSSYNEQFF	1
1738	CATCAGAAGTTACGGG-1	Day3	CAPGRLQKLVF_CASSGHLEAFF	1
1739	CATCAGACAATAACGA-1	Day3	CALFMDSNYQLIW_CATSMVLGDQPQHF	1
1740	CATCAGACACCGATAT-1	Day3	NA	0
1741	CATCAGACACTCGACG-1	Day3	CAVTPAGGNNRKLIW_CASRYTGVESYEQYF	1
1742	CATCAGAGTCTCGTTC-1	Day3	CALMNTGFQKLVF_CASSERTSGLYNEQFF	1
1743	CATCAGAGTCTGCCAG-1	Day3	NA_CASSLGGTAWITDTQYF	1
1744	CATCAGAGTGGAAAGA-1	Day3	CAVEETSGSRLTF_CASSYAGGQDEQYF	1
1745	CATCAGATCAGGATCT-1	Day3	CAVLDSNYQLIW_CASSQETSGSYNEQFF	2
1746	CATCAGATCCGCGGTA-1	Day3	NA_CASSLNRARNTGELFF	1
1747	CATCAGATCGGAGGTA-1	Day3	NA	0
1748	CATCAGATCTGGTGTA-1	Day3	NA_CASSPSSGNNEQFF	1
1749	CATCCACAGACATAAC-1	Day3	CSARAERGPYNEQFF_CASSLKTSGKDHTGELFF	1
1750	CATCCACAGAGGTTGC-1	Day3	NA	0
1751	CATCCACAGTGGTCCC-1	Day3	CLVGVNNQGGKLIF_CSAGERGFSYEQYF	1
1752	CATCCACCAAGGGTCA-1	Day3	CAFIRGNTGANSKLTF_CASSPPLGGLQGYNEQFF	1
1753	CATCCACCACACGCTG-1	Day3	CAVSDQPGGFKTIF_CASTLRGAASLDGYTF	1
1754	CATCCACCACTTCTGC-1	Day3	CAVRRIYNQGGKLIF_CSARSQRFRDGELFF	1
1755	CATCCACCAGCTGTGC-1	Day3	NA	0
1756	CATCCACCAGTCCTTC-1	Day3	NA	0
1757	CATCCACGTAAAGTCA-1	Day3	CVVNENDYKLSF_CATQTKTGAFSGANVLTF	1
1758	CATCCACGTATATCCG-1	Day3	NA	0
1759	CATCCACGTCTCCACT-1	Day3	NA	0
1760	CATCCACGTGTGCCTG-1	Day3	NA	0
1761	CATCGAAAGAATGTGT-1	Day3	NA_CASSLTGTGELFF	1
1762	CATCGAAAGACCACGA-1	Day3	NA	0
1763	CATCGAAAGGATCGCA-1	Day3	NA	0
1764	CATCGAAAGGCGTACA-1	Day3	NA	0
1765	CATCGAAAGGGTTTCT-1	Day3	CAVRPNNQGGKLIF_CSVGQGDNEQFF	1
1766	CATCGAAAGTAGGCCA-1	Day3	NA	0
1767	CATCGAACAAGTAGTA-1	Day3	NA_CASSRTEDYEQYF	2
1768	CATCGAACAGGTCGTC-1	Day3	NA_CASSPLAGPTDTQYF	1
1769	CATCGAACAGTGGAGT-1	Day3	NA	0
1770	CATCGAACATGACGGA-1	Day3	CVVSGNPGTASKLTF_CASSLVGAAYEQYF	1
1771	CATCGAACATGGTAGG-1	Day3	NA	0
1772	CATCGAACATTCTCAT-1	Day3	CAVRSYGDDKVIF_CASMSRLFGEKLFF	1
1773	CATCGAAGTATTCGTG-1	Day3	CATARVETSGSRLTF_CASSQGRAGNTGELFF	1
1774	CATCGAAGTCCTAGCG-1	Day3	NA	0
1775	CATCGAAGTCGAATCT-1	Day3	CAVCEETSGSRLTF_CASSPTIYRGKSPEAFF	1
1776	CATCGAAGTCTGATCA-1	Day3	NA	0
1777	CATCGAAGTCTTCGTC-1	Day3	NA	0
1778	CATCGAATCAGTACGT-1	Day3	CAENRGGGADGLTF_CATSRDRGARGGRGVETQYF	1
1779	CATCGAATCATCGATG-1	Day3	CAAISIYNQGGKLIF_CASSTDLTEAFF	1
1780	CATCGGGAGCTACCTA-1	Day3	NA	0
1781	CATCGGGCACCAACCG-1	Day3	NA	0
1782	CATCGGGCACGTAAGG-1	Day3	NA	0
1783	CATCGGGCATCGGACC-1	Day3	CALSEVGGFGNVLHC_CASSQVGQSYEQYF	1
1784	CATCGGGCATTGAGCT-1	Day3	NA_CASSRDRGTLGEQYF	1
1785	CATCGGGGTAGCTGCC-1	Day3	NA	0
1786	CATCGGGGTGCACCAC-1	Day3	NA_CASSQVFSVARRNEQFF	1
1787	CATCGGGGTTATCGGT-1	Day3	NA	0
1788	CATCGGGGTTCCACTC-1	Day3	CAAGGGSYIPTF_CASSLVASGSYEQYF	1
1789	CATCGGGTCACAGTAC-1	Day3	NA_CSARAGTGFGYTF	1
1790	CATCGGGTCACGCGGT-1	Day3	NA	0
1791	CATCGGGTCATGTGGT-1	Day3	CAVLDSNYQLIW_CASSEGAPNEKLFF	1
1792	CATGACAAGAGCCTAG-1	Day3	NA	0
1793	CATGACAAGAGTTGGC-1	Day3	CAVGAYNQGGKLIF_CASSLGLAGIRNEQFF	1
1794	CATGACAAGCGGCTTC-1	Day3	NA_CASSSTTGRNSPLHF	1
1795	CATGACACATAGTAAG-1	Day3	NA	0
1796	CATGACAGTCCGCTGA-1	Day3	NA_CSARDWDYEQYF	1
1797	CATGACAGTCTCCCTA-1	Day3	CAVASGGSYIPTF_CASIGGGPSGANVLTF	1
1798	CATGACAGTGGACGAT-1	Day3	CAVSAPEWGNEKLTF_CASSLVRLAGGPTELAKNIQYF	1
1799	CATGACAGTTCGTTGA-1	Day3	NA	0
1800	CATGACATCAAAGTAG-1	Day3	NA_CASSEFLLGYEQYF	1
1801	CATGACATCACCACCT-1	Day3	CAASLNGGFGNEKLTF_CASSPSASTEAFF	1
1802	CATGCCTAGAAGGTTT-1	Day3	NA	0
1803	CATGCCTAGATCCTGT-1	Day3	CAASFIINDMRF_CASSAEGEQYF	1
1804	CATGCCTAGATGCCTT-1	Day3	CVVSSGSARQLTF_CASSARDGFTDTQYF	1
1805	CATGCCTCAATGTAAG-1	Day3	NA	0
1806	CATGCCTCACTGTCGG-1	Day3	NA_CSATRGLAGETQYF	1
1807	CATGCCTCAGGGATTG-1	Day3	CAGRWSSGGSNYKLTF_CASSAMAEGSEAFF	1
1808	CATGCCTCATAACCTG-1	Day3	NA	0
1809	CATGCCTGTAACGACG-1	Day3	CVVLHNTDKLIF_CASTESGGDSPLHF	1
1810	CATGCCTGTAAGCACG-1	Day3	CATDGSSGNTGKLIF_CASRNTGTSYGYTF	1
1811	CATGCCTGTACCGGCT-1	Day3	CAVGEDDYKLSF_CSARSWQSETQYF	1
1812	CATGCCTGTGCAGTAG-1	Day3	CAVTVSGGYQKVTF_CASSLGTEETQYF	1
1813	CATGCCTGTGGTCTCG-1	Day3	CAVANDYKLSF_CATSGTSDYNEQFF	1
1814	CATGCCTGTTCAGTAC-1	Day3	NA	0
1815	CATGCCTTCCAAACTG-1	Day3	NA	0
1816	CATGCCTTCCCATTTA-1	Day3	NA	0
1817	CATGCCTTCCGTACAA-1	Day3	NA	0
1818	CATGCCTTCGACCAGC-1	Day3	NA	0
1819	CATGCCTTCTAACGGT-1	Day3	CAVDRNYGQNFVF_CASSRRGSYEQYF	1
1820	CATGCCTTCTGTCAAG-1	Day3	CALKRNTDKLIF_CASSYPFGAREQYF	1
1821	CATGCCTTCTTAGAGC-1	Day3	NA	0
1822	CATGGCGAGGACAGCT-1	Day3	CALSEERRGGADGLTF_CAISGQGTDTQYF	1
1823	CATGGCGAGTCATGCT-1	Day3	NA	0
1824	CATGGCGCAATAGAGT-1	Day3	NA	0
1825	CATGGCGCAGCGATCC-1	Day3	NA	0
1826	CATGGCGCATCCCATC-1	Day3	CAVHHWGGGADGLTF_CASNQDFSSYEQYF	1
1827	CATGGCGGTAAGAGAG-1	Day3	NA	0
1828	CATGGCGGTGTCCTCT-1	Day3	CIVRVSSNDYKLSF_CASSWGGNEQFF	1
1829	CATGGCGTCACGACTA-1	Day3	CAVRDGWNNARLMF_CASSPFHRVEQYF	1
1830	CATGGCGTCATTGCCC-1	Day3	NA	0
1831	CATTATCAGTGGTAAT-1	Day3	NA	0
1832	CATTATCCAAAGTCAA-1	Day3	NA	0
1833	CATTATCCACACTGCG-1	Day3	CAVNARGGSYIPTF_CASSLGGGAINEQFF	1
1834	CATTATCCATGCCCGA-1	Day3	NA	0
1835	CATTATCCATTAACCG-1	Day3	NA_CSAPAPTGGPREQFF	1
1836	CATTATCGTAGCCTCG-1	Day3	CAVNHGPTGGFKTIF_CASSLSGYNEQFF	1
1837	CATTATCGTGGCCCTA-1	Day3	NA_CASSSLADSTDTQYF	1
1838	CATTATCGTGTATGGG-1	Day3	CALSMSYKLIF_CSARHAGVQETQYF	1
1839	CATTATCGTTATCACG-1	Day3	CALRDDYKLSF_CASSQAGETQYF	1
1840	CATTATCGTTCACCTC-1	Day3	NA	0
1841	CATTATCTCAGTCAGT-1	Day3	CAVRSGGGADGLTF_CSARGTYNTEAFF	1
1842	CATTCGCAGACTAGGC-1	Day3	NA	0
1843	CATTCGCAGATGTTAG-1	Day3	NA	0
1844	CATTCGCAGCGCCTTG-1	Day3	NA	0
1845	CATTCGCAGCGTGTCC-1	Day3	CVVVNNAGNMLTF_CASRRHVEEPQHF	1
1846	CATTCGCAGCTACCGC-1	Day3	NA	0
1847	CATTCGCAGCTTCGCG-1	Day3	CALSDEAGTALIF_CASSLVTYGYTF	1
1848	CATTCGCAGTGAAGAG-1	Day3	CATDPSGNTGKLIF_CASSLDSGRENEQFF	1
1849	CATTCGCGTTAAAGAC-1	Day3	NA_CASSWGLAGKGGEQYF	1
1850	CATTCGCGTTTGACAC-1	Day3	NA_CSARLSSGTQYF	1
1851	CATTCGCTCACATAGC-1	Day3	CAVIIGASGKLIF_CASSQSASWANQPQHF	1
1852	CATTCGCTCACCTCGT-1	Day3	NA_CSARGGSDYEQYF	1
1853	CATTCGCTCCAGTAGT-1	Day3	CASSKGGLLARTEAFF_CISVSEASEGVERLDEQFF	1
1854	CATTCGCTCCCTCTTT-1	Day3	NA_CASSLSLEGSEQFF	1
1855	CATTCGCTCTATGTGG-1	Day3	NA	0
1856	CCAATCCAGAAGGGTA-1	Day3	NA	0
1857	CCAATCCAGCCCAATT-1	Day3	CAEGGSQGNLIF_CASSLTSLGNQPQHF	1
1858	CCAATCCAGGATGGAA-1	Day3	NA_CASSPGDISYEQYF	1
1859	CCAATCCAGTAGATGT-1	Day3	CASSQDYRGLTDTQYF_CASSRLIVSYNEQFF	1
1860	CCAATCCAGTCTCAAC-1	Day3	CAVGPISGGYNKLIF_CASSPSGGGSTDTQYF	1
1861	CCAATCCCAATGGATA-1	Day3	CAMRDVGTALIF_CASSQGGRTDTQYF	1
1862	CCAATCCCACCTGGTG-1	Day3	NA_CSATSLDRGLNQPQHF	1
1863	CCAATCCCAGGCGATA-1	Day3	NA	0
1864	CCAATCCCATCCCACT-1	Day3	NA	0
1865	CCAATCCCATCGATTG-1	Day3	NA	0
1866	CCAATCCGTCAAGCGA-1	Day3	NA	0
1867	CCAATCCGTGCGAAAC-1	Day3	NA_CASSLRDSSLETQYF	1
1868	CCAATCCGTGGAAAGA-1	Day3	CAVNKGTGGFKTIF_CASSGEVNEQFF	1
1869	CCAATCCGTTACAGAA-1	Day3	NA	0
1870	CCAATCCTCATCGATG-1	Day3	NA_CASSVGLAPYNEQFF	1
1871	CCAATCCTCCAAGCCG-1	Day3	NA	0
1872	CCAATCCTCCACTCCA-1	Day3	NA	0
1873	CCAATCCTCCTTAATC-1	Day3	CAVEDPNTDKLIF_CASAKDRGLNQPQHF	1
1874	CCACCTAAGATGTTAG-1	Day3	NA_CAISHGLAENTGELFF	1
1875	CCACCTAAGCAAATCA-1	Day3	NA	0
1876	CCACCTAAGCCAGTAG-1	Day3	CAMREALNYGGSQGNLIF_CSAAGPTDTQYF	1
1877	CCACCTAAGCGAGAAA-1	Day3	NA	0
1878	CCACCTAAGGAGTACC-1	Day3	NA	0
1879	CCACCTAAGTGAACAT-1	Day3	NA	0
1880	CCACCTAAGTGCCAGA-1	Day3	NA	0
1881	CCACCTACAAGTCTGT-1	Day3	NA	0
1882	CCACCTACACCGAATT-1	Day3	CGTESLYNTDKLIF_CASSDALINYGYTF	1
1883	CCACCTACAGTCACTA-1	Day3	CGTEYTGTASKLTF_CASTERGGLEQYF	1
1884	CCACCTACAGTCGTGC-1	Day3	CATDVNARLMF_CSAIGLAGADTQYF	1
1885	CCACCTAGTATGAATG-1	Day3	CAVRDVGKLIF_CASRPWGGSSYEQYF	1
1886	CCACCTAGTCTCTCGT-1	Day3	NA	0
1887	CCACCTAGTTCGCTAA-1	Day3	NA_CASSPRWDLQTEGYTF	1
1888	CCACCTATCAACTCTT-1	Day3	CAVEESDSWGKLQF_CASSQAPGTEAFF	1
1889	CCACCTATCCTAAGTG-1	Day3	NA	0
1890	CCACGGAAGAATGTTG-1	Day3	CALSHYGGSQGNLIF_CASTWGYEQYF	1
1891	CCACGGAAGACCTTTG-1	Day3	NA	0
1892	CCACGGAAGCCAGAAC-1	Day3	NA_CSARKGGRVETQYF	1
1893	CCACGGACACTTGGAT-1	Day3	NA_CAWDRTEKLFF	1
1894	CCACGGACAGTTCATG-1	Day3	NA_CATSSRDFTDTQYF	1
1895	CCACGGAGTGTTTGGT-1	Day3	CALSEAPASGGSYIPTF_CASSPSVVAGSLPDTQYF	1
1896	CCACGGATCGCGATCG-1	Day3	NA	0
1897	CCACTACAGGCTCAGA-1	Day3	CAVQVRGSQGNLIF_CAIRTGTGTYEQYF	1
1898	CCACTACAGTCGTACT-1	Day3	NA_CSASFRSYNEQFF	1
1899	CCACTACGTAGGCATG-1	Day3	CAAENRDDKIIF_CASSSWTGSYNEQFF	1
1900	CCACTACGTCGCGAAA-1	Day3	NA	0
1901	CCACTACTCAACCATG-1	Day3	NA_CASSSNLPLRAGVFYEQYF	1
1902	CCACTACTCAAGAAGT-1	Day3	CGTPGYSSASKIIF_CASSLAGTGVQPQHF	1
1903	CCACTACTCACAACGT-1	Day3	CALSVFGETSGSRLTF_CASTLGQGIYEQYF	1
1904	CCAGCGAAGAAGATTC-1	Day3	NA	0
1905	CCAGCGAAGCAATATG-1	Day3	CIVRVVGSARQLTF_CSALNPGQVRENYGYTF	1
1906	CCAGCGAAGTCCATAC-1	Day3	NA_CASISGTTEAFF	1
1907	CCAGCGAAGTCGAGTG-1	Day3	NA_CASSERRADTGELFF	1
1908	CCAGCGACAACGATGG-1	Day3	NA	0
1909	CCAGCGACAATCAGAA-1	Day3	NA	0
1910	CCAGCGACACCGTTGG-1	Day3	CLVGDLILTGGGNKLTF_CASSEAAGDRGLYNEQFF	1
1911	CCAGCGACAGCTTCGG-1	Day3	NA	0
1912	CCAGCGACAGGACGTA-1	Day3	CAATPVNNDMRF_CASKPRDRQGTEAFF	1
1913	CCAGCGACATCACGTA-1	Day3	CAAAGSARQLTF_CASSLLLAGAFF	1
1914	CCAGCGAGTAGGGTAC-1	Day3	CAVSRHGSGNTGKLIF_CASRRGQSTDTQYF	1
1915	CCAGCGAGTCGTCTTC-1	Day3	CIVISDSWGKFQF_CASSPPTNEQFF	1
1916	CCAGCGAGTTGTTTGG-1	Day3	NA_CASSVAWGDEKLFF	1
1917	CCAGCGATCAAAGACA-1	Day3	NA_CASSPFTSRETQYF	1
1918	CCAGCGATCAGCTTAG-1	Day3	NA	0
1919	CCAGCGATCAGTGTTG-1	Day3	NA	0
1920	CCAGCGATCTGATACG-1	Day3	NA	0
1921	CCATGTCAGAAGGACA-1	Day3	CVPSDGQKLLF_CASSSGPKNTEAFF	1
1922	CCATGTCAGCAATCTC-1	Day3	NA_CSAIRLGPHTDTQYF	1
1923	CCATGTCAGCACCGCT-1	Day3	CASPPQGGKLIF_CASSEGQEATDTQYF	1
1924	CCATGTCAGGCAAAGA-1	Day3	NA	0
1925	CCATGTCAGTGAAGAG-1	Day3	CALSGAGGGNKLTF_CASNIQFGLAGLYEQYF	1
1926	CCATGTCCAACACCCG-1	Day3	CVVNIDNQFYF_CATSRGYSSETQYF	1
1927	CCATGTCCAAGCCGCT-1	Day3	CALGGATNKLIF_CASSKGLAEDTQYF	1
1928	CCATGTCCACAGGAGT-1	Day3	CAVRDSNYQLIW_CASSEADHSGANVLTF	1
1929	CCATGTCCATTTCACT-1	Day3	CASSSNLAGDMYEQYF_CASSRTHSAYEQYF	1
1930	CCATGTCGTAATCGTC-1	Day3	NA	0
1931	CCATGTCGTACCAGTT-1	Day3	NA	0
1932	CCATGTCGTCAGATAA-1	Day3	CASYSSASKIIF_CASSLYAGEGAGELFF	1
1933	CCATGTCGTCCGACGT-1	Day3	NA_CASSATEKLFF	1
1934	CCATGTCGTGAGTGAC-1	Day3	NA_CASSGGTGASGYTF	1
1935	CCATGTCGTTATCGGT-1	Day3	NA	0
1936	CCATGTCTCAGGCGAA-1	Day3	CIVRVARTPLVF_CASSPPGGSYEQYF	1
1937	CCATGTCTCGAGGTAG-1	Day3	CATGQEDSYEQYF_CASSYPPLRAAGAQGSGNEQFF	1
1938	CCATGTCTCTCTGTCG-1	Day3	NA	0
1939	CCATGTCTCTTTACAC-1	Day3	CAVRSKAAGNKLTF_CASSLDPAGAPHF	1
1940	CCATTCGAGCCGTCGT-1	Day3	NA_CASRDGQGPYEQYF	1
1941	CCATTCGAGCTAAGAT-1	Day3	NA_CATSRDLGGVSYEQYF	1
1942	CCATTCGAGTGGAGTC-1	Day3	NA	0
1943	CCATTCGAGTGTGAAT-1	Day3	CVVRMDSSYKLIF_CASKGDWYTEAFF	1
1944	CCATTCGCAAGAAGAG-1	Day3	CALTGYSTLTF_CASSFPGGGLNTGELFF	1
1945	CCATTCGCAAGACGTG-1	Day3	NA_CASSLGLAAYNEQFF	1
1946	CCATTCGCAGCCTATA-1	Day3	CAVDMNYGGSQGNLIF_CASSPDLLIQYF	1
1947	CCATTCGGTATTAGCC-1	Day3	CINYGQNFVF_CASSYASEAFF	1
1948	CCATTCGGTCACCCAG-1	Day3	NA	0
1949	CCATTCGGTTCACGGC-1	Day3	NA_CASSWTIEPQHF	1
1950	CCATTCGTCCATTCTA-1	Day3	NA_CATSQGVNTEAFF	1
1951	CCATTCGTCGAACGGA-1	Day3	NA	0
1952	CCATTCGTCGGAGGTA-1	Day3	NA	0
1953	CCCAATCAGAAGGTTT-1	Day3	CAVPYNTDKLIF_CASSLTRGQGNIQYF	1
1954	CCCAATCCAATCTGCA-1	Day3	CDPPWDSNYQLIW_CASSPSGLSSYNEQFF	1
1955	CCCAATCGTCAGAAGC-1	Day3	NA	0
1956	CCCAATCGTGTAAGTA-1	Day3	NA	0
1957	CCCAATCTCACGCATA-1	Day3	NA	0
1958	CCCAATCTCATGGTCA-1	Day3	CAMRDQLQGGSEKLVF_CASSFPSGSRSYEQYF	1
1959	CCCAATCTCGAATGGG-1	Day3	NA	0
1960	CCCAATCTCTCATTCA-1	Day3	CGTDLQGAQKLVF_CSVGRTGGSYEQYF	1
1961	CCCAATCTCTGCCCTA-1	Day3	CAVEGGGGADGLTF_CASSRQGEGDTQYF	1
1962	CCCAGTTAGTAGCCGA-1	Day3	CAAAMNDMRF_CASTTGRRNEQYF	1
1963	CCCAGTTCATTAACCG-1	Day3	CAASGRTGNQFYF_CAISETRTGGLETQYF	1
1964	CCCAGTTCATTGGCGC-1	Day3	CAAVPKGTYKYIF_CAISAGPDRAPLHF	2
1965	CCCAGTTGTCAACATC-1	Day3	NA	0
1966	CCCAGTTGTCACAAGG-1	Day3	NA_CSAHRAGNTEAFF	1
1967	CCCAGTTGTCGCGGTT-1	Day3	NA	0
1968	CCCAGTTGTCTACCTC-1	Day3	NA	0
1969	CCCAGTTGTGTGACCC-1	Day3	CAVAGDMGRRALTF_CASTSRGYNEQFF	1
1970	CCCAGTTGTTTACTCT-1	Day3	CALMRYSTLTF_CASSPAPSDREETQYF	1
1971	CCCAGTTTCACCACCT-1	Day3	CAVSSGTSYGKLTF_CASSPPRSSYEQYF	1
1972	CCCAGTTTCGCGTTTC-1	Day3	CAYRSANFGNEKLTF_CSARDGGRGETQYF	1
1973	CCCAGTTTCTGCAGTA-1	Day3	CAAPHTDKLIF_CASSYSGKGAHGKLFF	1
1974	CCCTCCTAGACTTGAA-1	Day3	NA_CASSLRGGSSYNEQFF	1
1975	CCCTCCTAGAGCTGGT-1	Day3	NA	0
1976	CCCTCCTAGAGTGAGA-1	Day3	NA	0
1977	CCCTCCTAGGTAGCTG-1	Day3	CALSDLGSGGGADGLTF_CASSIVSPSGRAPGELFF	1
1978	CCCTCCTCACGTCAGC-1	Day3	CAVMLYGQNFVF_CASSFDLNTDTQYF	1
1979	CCCTCCTGTCGACTGC-1	Day3	NA	0
1980	CCCTCCTGTCGCATAT-1	Day3	NA	0
1981	CCCTCCTTCAGGCGAA-1	Day3	NA	0
1982	CCCTCCTTCTCTGCTG-1	Day3	NA	0
1983	CCGGGATGTTAAGTAG-1	Day3	CLLGHTPNSGGSNYKLTF_CASSKTRGTQYF	1
1984	CCGGGATGTTGGACCC-1	Day3	CALDENYGQNFVF_CASSQDERKYEQYF	1
1985	CCGGGATGTTGGAGGT-1	Day3	NA_CASSYVTDTQYF	1
1986	CCGGGATTCAATCTCT-1	Day3	NA	0
1987	CCGGGATTCACCCTCA-1	Day3	CAASKGSNYQLIW_CASSEGTRVAFF	1
1988	CCGGGATTCACCGTAA-1	Day3	CAVSEAGNTGKLIF_CASSDWDRVYGYTF	1
1989	CCGGGATTCACGCATA-1	Day3	NA_CASSMSGEGTNEKLFF	1
1990	CCGGGATTCAGCGACC-1	Day3	NA	0
1991	CCGGGATTCCACTCCA-1	Day3	NA_CSAIRGPDQAFF	1
1992	CCGGGATTCGAATCCA-1	Day3	NA_CSALGLAGWGNIQYF	1
1993	CCGGGATTCTACTATC-1	Day3	NA	0
1994	CCGGGATTCTGTTTGT-1	Day3	CAGPKTDGQKLLF_CASSLGFQPQHF	1
1995	CCGGTAGAGGACGAAA-1	Day3	NA_CASSSDYLGEQFF	1
1996	CCGGTAGAGGTACTCT-1	Day3	NA	0
1997	CCGGTAGAGTCCATAC-1	Day3	NA	0
1998	CCGGTAGCACATCCAA-1	Day3	NA_CASSSTGTRQETQYF	1
[truncated: 14,297 more rows]
