# Supplementary material for: Single-cell RNA-seq analysis identifies distinct myeloid cells in a case with encephalitis temporally associated with COVID-19 vaccination
Source: Front Immunol. 2023 Feb 23;14:998233. doi: 10.3389/fimmu.2023.998233 (PMC9996085; doi:10.3389/fimmu.2023.998233)
Supplement: Supplementary file 3 [file Table_3.xlsx]

## Sheet: Sheet 1 - Supplementary Table 3
Supplementary Table 3
	Cell_barcode	sample	CDR3	number_of_bcr_per_sample
1	AAACCTGAGAGGTTAT-1	Day3	NA	0
2	AAACCTGAGATATACG-1	Day3	NA	0
3	AAACCTGAGCCGATTT-1	Day3	NA	0
4	AAACCTGAGCTTTGGT-1	Day3	NA	0
5	AAACCTGCAACTGCGC-1	Day3	NA	0
6	AAACCTGCAACTGGCC-1	Day3	CHSRDSSGNHRVF_CQQYNSYSWTF	1
7	AAACCTGCAATAGAGT-1	Day3	NA	0
8	AAACCTGCAGATGAGC-1	Day3	NA	0
9	AAACCTGCAGCCTTGG-1	Day3	NA	0
10	AAACCTGGTACGCTGC-1	Day3	NA	0
11	AAACCTGGTCCCTTGT-1	Day3	CARGGRNHDHRGGYLDFW_CQQLNSDPFTF	1
12	AAACCTGGTGTGACCC-1	Day3	CAKLGTYYFYGMDVW_CVLYMGSGIWVF	1
13	AAACCTGGTTTGCATG-1	Day3	NA	0
14	AAACCTGGTTTGTTTC-1	Day3	NA	0
15	AAACCTGTCACCGTAA-1	Day3	CARGSSWYFVRSSG_CQQYNNWPRTF	1
16	AAACCTGTCATATCGG-1	Day3	NA	0
17	AAACCTGTCCATTCTA-1	Day3	NA	0
18	AAACGGGAGATGGGTC-1	Day3	NA	0
19	AAACGGGAGCACCGTC-1	Day3	NA	0
20	AAACGGGAGCTCTCGG-1	Day3	NA	0
21	AAACGGGAGGCTATCT-1	Day3	NA	0
22	AAACGGGCAAATTGCC-1	Day3	NA	0
23	AAACGGGCACGTGAGA-1	Day3	NA	0
24	AAACGGGCACTAGTAC-1	Day3	NA	0
25	AAACGGGCATCCGGGT-1	Day3	NA	0
26	AAACGGGCATGACGGA-1	Day3	NA	0
27	AAACGGGGTAGCGTAG-1	Day3	NA	0
28	AAACGGGGTCAAAGAT-1	Day3	NA	0
29	AAACGGGGTGACGGTA-1	Day3	NA	0
30	AAACGGGGTGCCTGTG-1	Day3	NA	0
31	AAACGGGTCCCTAACC-1	Day3	NA	0
32	AAACGGGTCGAATGCT-1	Day3	NA	0
33	AAACGGGTCGTAGATC-1	Day3	NA	0
34	AAAGATGAGCTTTGGT-1	Day3	NA	0
35	AAAGATGAGGAACTGC-1	Day3	NA	0
36	AAAGATGAGGGTCTCC-1	Day3	CARGGYSYGMGGNWFDPW_CCSYAGSSIYWVF	1
37	AAAGATGAGTGCAAGC-1	Day3	CARGARGYYKGGDAFDIW_CQQYNDWPPGTF	1
38	AAAGATGCACCCATTC-1	Day3	NA	0
39	AAAGATGCACTAAGTC-1	Day3	NA	0
40	AAAGATGCATGCGCAC-1	Day3	NA	0
41	AAAGATGGTCTAGAGG-1	Day3	NA	0
42	AAAGATGGTTGAGGTG-1	Day3	NA	0
43	AAAGATGTCAAGAAGT-1	Day3	NA	0
44	AAAGATGTCACAAACC-1	Day3	CARVVPDYYGSGSYGLGYYYYMDVW_CAAWDDSLNGQEVF	1
45	AAAGATGTCACCACCT-1	Day3	CAREREVQYIGSAFDFW_CGTWDNNLTAWVF	1
46	AAAGATGTCAGTTCGA-1	Day3	NA	0
47	AAAGATGTCGGTGTCG-1	Day3	NA	0
48	AAAGCAAAGATCGGGT-1	Day3	NA	0
49	AAAGCAAAGCCTCGTG-1	Day3	CAKDGEGGWSHPDYW_CCSYAGSYRRVF	1
50	AAAGCAAAGGCCATAG-1	Day3	CVRDFDGAWTFDYW_CTSYTSSDTWVF	1
51	AAAGCAAAGTAGCCGA-1	Day3	CARDFGSAWYFFDYW_CQHYGRSPTF	1
52	AAAGCAAAGTAGGCCA-1	Day3	NA	0
53	AAAGCAAAGTATCGAA-1	Day3	NA	0
54	AAAGCAACAAATCCGT-1	Day3	CARVPRDHTIMAGSW_CGADHGSGSNFGWVF	1
55	AAAGCAACACATGACT-1	Day3	CARDRGYYNGMDVW_CSSYTSSSTLGVF	1
56	AAAGCAACACCTCGTT-1	Day3	NA	0
57	AAAGCAACAGCTGCTG-1	Day3	NA	0
58	AAAGCAACATGGATGG-1	Day3	NA	0
59	AAAGCAAGTCATACTG-1	Day3	NA	0
60	AAAGCAAGTCCCTTGT-1	Day3	CAHSPIAVYFDYW_CGTWDSSLSPVVF	1
61	AAAGCAAGTGAGGGAG-1	Day3	NA	0
62	AAAGCAAGTTCGTTGA-1	Day3	NA	0
63	AAAGCAATCGCAAACT-1	Day3	NA	0
64	AAAGCAATCGTGGGAA-1	Day3	NA	0
65	AAAGTAGAGAAACCGC-1	Day3	NA	0
66	AAAGTAGAGCAGACTG-1	Day3	NA	0
67	AAAGTAGAGCGAAGGG-1	Day3	NA	0
68	AAAGTAGAGCTAAGAT-1	Day3	NA	0
69	AAAGTAGAGCTCCTTC-1	Day3	CARHSIDYYYYYGMDVW_CQQYGSSPDSAF	1
70	AAAGTAGCAAACCCAT-1	Day3	NA	0
71	AAAGTAGCAAGGCTCC-1	Day3	NA	0
72	AAAGTAGCAATGTTGC-1	Day3	NA	0
73	AAAGTAGCAGCGTCCA-1	Day3	NA	0
74	AAAGTAGGTGCAGTAG-1	Day3	NA	0
75	AAAGTAGGTTTGGGCC-1	Day3	NA	0
76	AAAGTAGTCATGTAGC-1	Day3	NA	0
77	AAAGTAGTCCATGCTC-1	Day3	NA	0
78	AAAGTAGTCGGAGCAA-1	Day3	NA	0
79	AAAGTAGTCTGCCCTA-1	Day3	NA	0
80	AAATGCCAGACTTTCG-1	Day3	NA	0
81	AAATGCCAGCACCGCT-1	Day3	NA	0
82	AAATGCCAGGTAAACT-1	Day3	NA	0
83	AAATGCCAGTAGCCGA-1	Day3	NA	0
84	AAATGCCCACCATCCT-1	Day3	NA	0
85	AAATGCCCAGGAACGT-1	Day3	NA	0
86	AAATGCCCATCTATGG-1	Day3	CAKDKTPDGKWDIDYW_CMQALQTPLTF	1
87	AAATGCCGTAGCGTCC-1	Day3	NA	0
88	AAATGCCGTATGCTTG-1	Day3	NA	0
89	AAATGCCGTTCGCGAC-1	Day3	NA	0
90	AAATGCCTCTGCGACG-1	Day3	NA	0
91	AACACGTAGACCACGA-1	Day3	NA	0
92	AACACGTAGAGACGAA-1	Day3	CARTPYDSSGYPRGYFDYW_CQQYNSYSFGLTF	1
93	AACACGTAGCTTTGGT-1	Day3	NA	0
94	AACACGTGTAAACGCG-1	Day3	NA	0
95	AACACGTGTCCCTTGT-1	Day3	NA	0
96	AACACGTGTCGCGTGT-1	Day3	NA	0
97	AACACGTGTCTAGCGC-1	Day3	NA	0
98	AACACGTGTGCACTTA-1	Day3	CAKDFEGNGDYHAFDIW_CQQRKNWPITF	1
99	AACACGTGTGTCTGAT-1	Day3	NA	0
100	AACACGTGTTTGACAC-1	Day3	NA	0
101	AACACGTTCACTTATC-1	Day3	NA	0
102	AACACGTTCAGCGATT-1	Day3	NA	0
103	AACACGTTCCATGCTC-1	Day3	NA	0
104	AACACGTTCTGGGCCA-1	Day3	CARYYCTNGVCYALDYW_CCSYAGSSTWVF	2
105	AACCATGAGGGAACGG-1	Day3	NA	0
106	AACCATGAGGTGATAT-1	Day3	NA	0
107	AACCATGAGTCCAGGA-1	Day3	CSTVLGSLQPADFGYW_CNSRDSSGNHWVF	1
108	AACCATGAGTCGAGTG-1	Day3	NA	0
109	AACCATGAGTCGCCGT-1	Day3	NA	0
110	AACCATGCAAGTAGTA-1	Day3	NA	0
111	AACCATGCAATGGACG-1	Day3	NA	0
112	AACCATGCACTAGTAC-1	Day3	NA	0
113	AACCATGCACTTGGAT-1	Day3	NA	0
114	AACCATGCAGTGACAG-1	Day3	NA	0
115	AACCATGGTTCTGAAC-1	Day3	NA	0
116	AACCATGTCCAATGGT-1	Day3	NA	0
117	AACCATGTCCGAAGAG-1	Day3	NA	0
118	AACCATGTCTTGTTTG-1	Day3	CARRGYFDYW_CQQYYSGPYTI	1
119	AACCGCGAGAGGTTAT-1	Day3	NA	0
120	AACCGCGAGATCCTGT-1	Day3	NA	0
121	AACCGCGAGCCTTGAT-1	Day3	NA	0
122	AACCGCGAGCGCCTCA-1	Day3	NA	0
123	AACCGCGAGCTAAACA-1	Day3	NA	0
124	AACCGCGAGCTAGGCA-1	Day3	NA	0
125	AACCGCGAGTATGACA-1	Day3	NA	0
126	AACCGCGAGTCGTTTG-1	Day3	NA	0
127	AACCGCGAGTGACTCT-1	Day3	CAKEISGIYPRSYFDYW_CQQYNNWPRFTF	1
128	AACCGCGAGTTCGCAT-1	Day3	NA	0
129	AACCGCGCACGTTGGC-1	Day3	NA	0
130	AACCGCGCAGATCCAT-1	Day3	NA	0
131	AACCGCGCATCAGTAC-1	Day3	NA	0
132	AACCGCGGTAGCTCCG-1	Day3	NA	0
133	AACCGCGGTCAGAAGC-1	Day3	NA	0
134	AACCGCGGTTCCGGCA-1	Day3	NA	0
135	AACCGCGTCATGTGGT-1	Day3	NA	0
136	AACCGCGTCTGCTGTC-1	Day3	NA	0
137	AACGTTGAGGACTGGT-1	Day3	NA	0
138	AACGTTGAGGGCTCTC-1	Day3	NA	0
139	AACGTTGAGTGTACCT-1	Day3	NA	0
140	AACGTTGCACAACTGT-1	Day3	NA	0
141	AACGTTGCACATGGGA-1	Day3	NA	0
142	AACGTTGCAGCGTCCA-1	Day3	CARELTGTTRSDGFDIW_CQQSYSTPLTF	1
143	AACGTTGCATGCTGGC-1	Day3	NA	0
144	AACGTTGGTGACCAAG-1	Day3	NA	0
145	AACGTTGGTGCAGACA-1	Day3	NA	0
146	AACGTTGGTGTTTGGT-1	Day3	NA	0
147	AACTCAGAGATGTGGC-1	Day3	CARDVEIYGSGSYGSSVMGYW_CQVWDSSSDQVF	1
148	AACTCAGAGTGTTAGA-1	Day3	NA	0
149	AACTCAGCATGCCTAA-1	Day3	CASLRYCDTTSCYPGINDGFDIW_CSAWDTSLSVWVF	1
150	AACTCAGGTAAGGATT-1	Day3	NA	0
151	AACTCAGGTACGACCC-1	Day3	NA	0
152	AACTCAGGTTGCGCAC-1	Day3	NA	0
153	AACTCAGGTTGTTTGG-1	Day3	NA	0
154	AACTCAGTCAACGGGA-1	Day3	NA	0
155	AACTCAGTCAGAGCTT-1	Day3	NA	0
156	AACTCAGTCATGGTCA-1	Day3	NA	0
157	AACTCAGTCTAGAGTC-1	Day3	NA	0
158	AACTCCCAGATGCCAG-1	Day3	NA	0
159	AACTCCCAGGAGTTGC-1	Day3	NA	0
160	AACTCCCAGGAGTTTA-1	Day3	NA	0
161	AACTCCCCAATAGCGG-1	Day3	NA	0
162	AACTCCCCACATTAGC-1	Day3	NA	0
163	AACTCCCCACTGTCGG-1	Day3	NA	0
164	AACTCCCCAGTTCATG-1	Day3	CTRHTPVAPGAEYFQHW_CASWDDSLNGWVF	1
165	AACTCCCCATCCGGGT-1	Day3	NA	0
166	AACTCCCGTACCAGTT-1	Day3	NA	0
167	AACTCCCGTAGCCTCG-1	Day3	NA	0
168	AACTCCCGTCCAGTGC-1	Day3	NA	0
169	AACTCCCGTGAGTATA-1	Day3	CASLMVQSYYYGMDVW_CQQYHSYPVAF	1
170	AACTCCCTCTAACTGG-1	Day3	CARGRGGFGELYW_CQSYDSSNHWVF	3
171	AACTCCCTCTAAGCCA-1	Day3	NA	0
172	AACTCTTAGCTTTGGT-1	Day3	NA	0
173	AACTCTTAGTACGACG-1	Day3	NA	0
174	AACTCTTCACAGATTC-1	Day3	NA	0
175	AACTCTTCATTGCGGC-1	Day3	NA	0
176	AACTCTTGTCACCCAG-1	Day3	NA	0
177	AACTCTTGTCGGATCC-1	Day3	NA	0
178	AACTCTTGTGAAGGCT-1	Day3	NA	0
179	AACTCTTGTTCCACGG-1	Day3	NA	0
180	AACTCTTTCTCATTCA-1	Day3	NA	0
181	AACTCTTTCTGTCTCG-1	Day3	NA	0
182	AACTCTTTCTTGACGA-1	Day3	NA	0
183	AACTGGTAGCCAGGAT-1	Day3	NA	0
184	AACTGGTAGCTGAACG-1	Day3	CARDMRGVGATLVDYW_CQQYYSYPQTF	1
185	AACTGGTAGGAGCGTT-1	Day3	NA	0
186	AACTGGTAGTAGTGCG-1	Day3	NA	0
187	AACTGGTAGTGTACTC-1	Day3	NA	0
188	AACTGGTCAAAGAATC-1	Day3	NA	0
189	AACTGGTCACGTAAGG-1	Day3	NA	0
190	AACTGGTGTAGAGGAA-1	Day3	NA	0
191	AACTGGTTCGAACTGT-1	Day3	NA	0
192	AACTTTCAGCACCGTC-1	Day3	NA	0
193	AACTTTCAGGAATGGA-1	Day3	NA	0
194	AACTTTCCAATGTAAG-1	Day3	NA	0
195	AACTTTCCAGGAACGT-1	Day3	NA	0
196	AACTTTCGTTGATTGC-1	Day3	NA	0
197	AACTTTCTCTGATACG-1	Day3	NA	0
198	AAGACCTAGCGATCCC-1	Day3	NA	0
199	AAGACCTAGGACACCA-1	Day3	NA	0
200	AAGACCTAGGGCTCTC-1	Day3	CARDAARDVVVVAATDAFDIW_CQQYGSSITF	1
201	AAGACCTAGTAGATGT-1	Day3	NA	0
202	AAGACCTCAAGCCGTC-1	Day3	NA	0
203	AAGACCTCAATGCCAT-1	Day3	NA	0
204	AAGACCTCACGAAATA-1	Day3	NA	0
205	AAGACCTCAGTACACT-1	Day3	CARDLGYDSSGHGYW_CQAWDSSPVF	1
206	AAGACCTCAGTCGTGC-1	Day3	NA	0
207	AAGACCTGTAATCACC-1	Day3	NA	0
208	AAGACCTGTGAAATCA-1	Day3	NA	0
209	AAGACCTGTTACAGAA-1	Day3	NA	0
210	AAGACCTTCCGCTGTT-1	Day3	NA	0
211	AAGACCTTCGGTTAAC-1	Day3	NA	0
212	AAGCCGCAGAACTCGG-1	Day3	NA	0
213	AAGCCGCAGCCAACAG-1	Day3	NA	0
214	AAGCCGCAGCTGCGAA-1	Day3	NA	0
215	AAGCCGCAGGTGTGGT-1	Day3	NA	0
216	AAGCCGCCAAGCCATT-1	Day3	NA	0
217	AAGCCGCGTCTCTTAT-1	Day3	NA	0
218	AAGCCGCGTTGATTCG-1	Day3	NA	0
219	AAGCCGCGTTTAAGCC-1	Day3	CASAPRWLQWGYFDYW_CQQRSNWPPLMYTF	1
220	AAGCCGCTCTGTCTAT-1	Day3	CARRMGGYCSSTSCYGRTYFDYW_CMQALQTPITF	1
221	AAGGAGCAGAAAGTGG-1	Day3	NA	0
222	AAGGAGCAGGAGTAGA-1	Day3	CARKLYYYDTSPMGWFDPW_CQQYDRGPLTF	1
223	AAGGAGCAGGGCATGT-1	Day3	NA	0
224	AAGGAGCAGGGTGTGT-1	Day3	NA	0
225	AAGGAGCCAAGCGCTC-1	Day3	NA	0
226	AAGGAGCCAGCTGTAT-1	Day3	NA	0
227	AAGGAGCCAGCTTCGG-1	Day3	NA	0
228	AAGGAGCCAGGAACGT-1	Day3	NA	0
229	AAGGAGCGTACGCTGC-1	Day3	CARRPGGIGKGFDYW_CQQSYSTPRGFTF	1
230	AAGGAGCGTAGGACAC-1	Day3	NA	0
231	AAGGAGCGTCAGAATA-1	Day3	NA	0
232	AAGGAGCGTTACTGAC-1	Day3	NA	0
233	AAGGAGCGTTTAGGAA-1	Day3	NA	0
234	AAGGAGCTCACGGTTA-1	Day3	NA	0
235	AAGGAGCTCGATAGAA-1	Day3	CVLEDSNYDGFDYW_CSAWDSSLSAWVF	1
236	AAGGCAGAGATGTAAC-1	Day3	NA	0
237	AAGGCAGAGGTGCTTT-1	Day3	CARDPSSSWSDTNFDYW_CQAWHNNTVVF	1
238	AAGGCAGCAAGCCTAT-1	Day3	NA	0
239	AAGGCAGCAGACAGGT-1	Day3	NA	0
240	AAGGCAGCAGACGCAA-1	Day3	NA	0
241	AAGGCAGGTAGATTAG-1	Day3	NA	0
242	AAGGCAGGTGTATGGG-1	Day3	NA	0
243	AAGGCAGGTGTGACCC-1	Day3	NA	0
244	AAGGTTCAGAGTACAT-1	Day3	NA	0
245	AAGGTTCAGTGTTTGC-1	Day3	CARAGGAIHDWFDPW_CQQYNNWPLTF	1
246	AAGGTTCCAAGGTGTG-1	Day3	NA	0
247	AAGGTTCCAATCCAAC-1	Day3	NA	0
248	AAGGTTCGTCGGCATC-1	Day3	NA	0
249	AAGGTTCGTGATAAAC-1	Day3	NA	0
250	AAGGTTCGTTACGCGC-1	Day3	CARDGHGSGSRVFDHW_CQQCYLTPLTF	1
251	AAGGTTCTCACTCTTA-1	Day3	NA	0
252	AAGGTTCTCCACGTTC-1	Day3	NA	0
253	AAGGTTCTCGTACGGC-1	Day3	NA	0
254	AAGTCTGAGTCCGTAT-1	Day3	CARSCSSFSCFASW_CQHYDNYSWTF	1
255	AAGTCTGAGTGTTTGC-1	Day3	NA	0
256	AAGTCTGCAAGCCATT-1	Day3	NA	0
257	AAGTCTGCACGTAAGG-1	Day3	NA	0
258	AAGTCTGCATGAAGTA-1	Day3	NA	0
259	AAGTCTGCATGATCCA-1	Day3	NA	0
260	AAGTCTGGTAAGTAGT-1	Day3	NA	0
261	AAGTCTGGTAGGCTGA-1	Day3	NA	0
262	AAGTCTGGTGAAAGAG-1	Day3	NA	0
263	AAGTCTGGTGCACCAC-1	Day3	CARGQNTWSSGAIAFDLW_CLQHNNYPLTF	1
264	AAGTCTGGTTTGACAC-1	Day3	NA	0
265	AAGTCTGTCCAGAAGG-1	Day3	NA	0
266	AAGTCTGTCGTTGCCT-1	Day3	NA	0
267	AAGTCTGTCTCGTTTA-1	Day3	NA	0
268	AATCCAGAGCAAATCA-1	Day3	NA	0
269	AATCCAGAGCACGCCT-1	Day3	NA	0
270	AATCCAGAGCCCAGCT-1	Day3	NA	0
271	AATCCAGAGCGATTCT-1	Day3	NA	0
272	AATCCAGAGTGTCTCA-1	Day3	NA	0
273	AATCCAGAGTGTTAGA-1	Day3	NA	0
274	AATCCAGCACACAGAG-1	Day3	NA	0
275	AATCCAGCAGGGAGAG-1	Day3	NA	0
276	AATCCAGCATGCCACG-1	Day3	NA	0
277	AATCCAGGTAGAAGGA-1	Day3	NA	0
278	AATCCAGGTAGCTTGT-1	Day3	NA	0
279	AATCCAGTCACCACCT-1	Day3	NA	0
280	AATCCAGTCCTACAGA-1	Day3	NA	0
281	AATCCAGTCTGGGCCA-1	Day3	NA	0
282	AATCCAGTCTTGCATT-1	Day3	NA	0
283	AATCGGTAGAAGCCCA-1	Day3	NA	0
284	AATCGGTAGACTTGAA-1	Day3	NA	0
285	AATCGGTAGAGGTAGA-1	Day3	NA	0
286	AATCGGTAGATGGGTC-1	Day3	NA	0
287	AATCGGTAGCCAACAG-1	Day3	NA	0
288	AATCGGTCAGCTGGCT-1	Day3	NA_CQQYNYYSRGTF	1
289	AATCGGTCATGCCACG-1	Day3	NA	0
290	AATCGGTGTCCCGACA-1	Day3	NA	0
291	AATCGGTGTCTACCTC-1	Day3	NA	0
292	AATCGGTGTGATAAAC-1	Day3	CAPNRNSDYYFNYW_CQQRRNWPLTF	1
293	AATCGGTTCCCGACTT-1	Day3	NA	0
294	AATCGGTTCTTTCCTC-1	Day3	NA	0
295	ACACCAACACCGGAAA-1	Day3	NA	0
296	ACACCAACAGCAGTTT-1	Day3	NA	0
297	ACACCAACAGTTCATG-1	Day3	NA	0
298	ACACCAAGTCCCTTGT-1	Day3	NA	0
299	ACACCAAGTTTGGCGC-1	Day3	NA	0
300	ACACCAATCAACCATG-1	Day3	CVTWRPKGAYYFDYW_CVLYMGGGVWVF	1
301	ACACCAATCCATTCTA-1	Day3	NA	0
302	ACACCAATCGTTACAG-1	Day3	NA	0
303	ACACCAATCTTGAGAC-1	Day3	NA	0
304	ACACCAATCTTGCCGT-1	Day3	NA	0
305	ACACCCTAGATCCCAT-1	Day3	CARVADITGTLRLGYFDYW_CAAWDDSLSGPGWVF	1
306	ACACCCTAGATCCTGT-1	Day3	NA	0
307	ACACCCTAGGCTCAGA-1	Day3	NA	0
308	ACACCCTCAACCGCCA-1	Day3	NA	0
309	ACACCCTCAGTCGATT-1	Day3	NA	0
310	ACACCCTCAGTGACAG-1	Day3	NA	0
311	ACACCCTCATATACGC-1	Day3	CVRLAPGSLTGFHFDYW_CQQYIDYPLTF	1
312	ACACCCTGTAAGGGAA-1	Day3	NA	0
313	ACACCCTGTTTCCACC-1	Day3	NA	0
314	ACACCCTTCTGCCCTA-1	Day3	NA	0
315	ACACCGGAGGTGCAAC-1	Day3	NA	0
316	ACACCGGAGTACATGA-1	Day3	NA	0
317	ACACCGGAGTAGCGGT-1	Day3	NA	0
318	ACACCGGAGTCTCCTC-1	Day3	NA	0
319	ACACCGGAGTGCCAGA-1	Day3	NA	0
320	ACACCGGCAATGGAAT-1	Day3	NA	0
321	ACACCGGCATACGCTA-1	Day3	NA	0
322	ACACCGGCATCCTAGA-1	Day3	CARVGVTMVRGDENWFDPW_CQQSYSTPWTF	1
323	ACACCGGGTAAACACA-1	Day3	CAKGGGGSCHSRSDYW_CQQYYTTPLTF	1
324	ACACCGGGTCTCTTTA-1	Day3	NA	0
325	ACACCGGGTTCGTTGA-1	Day3	NA	0
326	ACACCGGTCCATTCTA-1	Day3	NA	0
327	ACACCGGTCCGCGCAA-1	Day3	NA	0
328	ACACTGAAGCACCGCT-1	Day3	NA	0
329	ACACTGAAGGATGGTC-1	Day3	NA	0
330	ACACTGAAGTATTGGA-1	Day3	NA	0
331	ACACTGACACGACTCG-1	Day3	NA	0
332	ACACTGACATTAGGCT-1	Day3	NA	0
333	ACACTGATCACATACG-1	Day3	CARDESYW_CQSADSSGTWVF	1
334	ACACTGATCGCATGGC-1	Day3	NA	0
335	ACACTGATCTAACCGA-1	Day3	NA	0
336	ACAGCCGAGTCGAGTG-1	Day3	NA	0
337	ACAGCCGCAAGACACG-1	Day3	NA	0
338	ACAGCCGCAGTCGTGC-1	Day3	NA	0
339	ACAGCCGGTATTACCG-1	Day3	CARGRDTAMVTLGGYW_CLQDYNYPLTF	1
340	ACAGCCGGTCGCATAT-1	Day3	CARHRWDYGDYYYYYGMDVW_CAAWDDSLNGSWVF	1
341	ACAGCCGGTTCATGGT-1	Day3	CARGGGHYGGNPGDAFDIW_CSSYTSSSHNYVF	1
342	ACAGCCGTCAACTCTT-1	Day3	NA	0
343	ACAGCCGTCGCTAGCG-1	Day3	NA	0
344	ACAGCCGTCGGGAGTA-1	Day3	NA	0
345	ACAGCCGTCTTTACGT-1	Day3	NA	0
346	ACAGCTAAGACGCTTT-1	Day3	NA	0
347	ACAGCTAAGGCCCTCA-1	Day3	NA	0
348	ACAGCTACACGCCAGT-1	Day3	NA	0
349	ACAGCTAGTATTCTCT-1	Day3	NA	0
350	ACAGCTAGTCACAAGG-1	Day3	CARDRTWLITPRGEAFDIW_CQQYNSYFRTF	1
351	ACAGCTAGTCTCTTTA-1	Day3	NA	0
352	ACAGCTAGTTTAGGAA-1	Day3	NA	0
353	ACATACGAGAAACGAG-1	Day3	NA	0
354	ACATACGAGTGGACGT-1	Day3	NA	0
355	ACATACGCAGGACGTA-1	Day3	NA	0
356	ACATACGGTATAAACG-1	Day3	NA	0
357	ACATACGGTATCGCAT-1	Day3	CARTPLIRADWLLREAYYFDYW_CQVWDSSSDSGVF	1
358	ACATACGGTGTGAATA-1	Day3	NA	0
359	ACATACGTCAACGAAA-1	Day3	NA	0
360	ACATACGTCCAAACAC-1	Day3	NA	0
361	ACATACGTCTGGCGTG-1	Day3	NA	0
362	ACATACGTCTTTAGGG-1	Day3	NA	0
363	ACATCAGAGCGATTCT-1	Day3	CARDCSSTSCYIRFDYW_CQVWDSSSDHWVF	1
364	ACATCAGAGGACCACA-1	Day3	NA	0
365	ACATCAGAGTAGGTGC-1	Day3	NA	0
366	ACATCAGAGTCATCCA-1	Day3	CARDGYGITGTTGWDYW_CCSYAGSYTF	1
367	ACATCAGAGTTAGCGG-1	Day3	CARDRWLTDW_CQQYGSSPGG	1
368	ACATCAGTCACAACGT-1	Day3	CTTDLSGSYYGGNYYYYMDVW_CQQYNNWPPWTF	1
369	ACATCAGTCCAGTAGT-1	Day3	NA	0
370	ACATCAGTCGGTGTCG-1	Day3	NA	0
371	ACATGGTAGGAGTTGC-1	Day3	NA	0
372	ACATGGTCACCGCTAG-1	Day3	NA	0
373	ACATGGTCAGCGAACA-1	Day3	CASGSSISLYYVSGSSDCW_CQQRSNWPWTF	1
374	ACATGGTCAGTAGAGC-1	Day3	NA	0
375	ACATGGTCATGAACCT-1	Day3	NA	0
376	ACATGGTCATGCCACG-1	Day3	NA	0
377	ACATGGTGTAACGCGA-1	Day3	NA	0
378	ACATGGTGTATCAGTC-1	Day3	NA	0
379	ACATGGTGTGACGGTA-1	Day3	NA	0
380	ACATGGTGTGCTTCTC-1	Day3	NA	0
381	ACATGGTTCAGGTAAA-1	Day3	NA	0
382	ACATGGTTCATATCGG-1	Day3	NA	0
383	ACATGGTTCATGTAGC-1	Day3	NA	0
384	ACATGGTTCATGTGGT-1	Day3	NA	0
385	ACATGGTTCCCGACTT-1	Day3	NA	0
386	ACATGGTTCGTCGTTC-1	Day3	NA	0
387	ACATGGTTCTTAGAGC-1	Day3	NA	0
388	ACCAGTAAGAATTCCC-1	Day3	NA	0
389	ACCAGTAAGACCTAGG-1	Day3	NA	0
390	ACCAGTAAGGCACATG-1	Day3	NA	0
391	ACCAGTAAGTAGCCGA-1	Day3	CARCTDGQYYYMDVW_CLHDYSYPLAF	1
392	ACCAGTAAGTCTCGGC-1	Day3	NA	0
393	ACCAGTAAGTGTTTGC-1	Day3	NA	0
394	ACCAGTACAGACAGGT-1	Day3	NA	0
395	ACCAGTACATAACCTG-1	Day3	CASPQYNYRFQYW_CSSYTSSFTVVF	1
396	ACCAGTAGTTCGAATC-1	Day3	NA	0
397	ACCAGTATCGAGAGCA-1	Day3	NA	0
398	ACCAGTATCTGAGGGA-1	Day3	CARDFSSSYYYYMDVW_CSSYTSSNTLAVF	1
399	ACCCACTAGGCGATAC-1	Day3	CARGPYQLPFDYW_CLQHNSFPFLYTF	1
400	ACCCACTAGGGCTCTC-1	Day3	NA	0
401	ACCCACTAGGGTCGAT-1	Day3	NA	0
402	ACCCACTCAAGGGTCA-1	Day3	CARESGCGGDCLVDVYRAGPQDAFDIW_CQAWDSSTDWVF	1
403	ACCCACTCACATTAGC-1	Day3	CARDLGGWIDYW_CQQYYSTPPSLTF	1
404	ACCCACTCAGATCGGA-1	Day3	NA	0
405	ACCCACTCAGCTGTTA-1	Day3	NA	0
406	ACCCACTCATGGAATA-1	Day3	NA	0
407	ACCCACTGTATGAATG-1	Day3	NA	0
408	ACCCACTGTCCAGTGC-1	Day3	NA	0
409	ACCCACTGTTATGTGC-1	Day3	NA	0
410	ACCCACTTCAGTTCGA-1	Day3	NA	0
411	ACCCACTTCGTCACGG-1	Day3	CARFRYSSSWSGGYW_CMQALQTPYTF	1
412	ACCGTAAAGAAACGCC-1	Day3	NA	0
413	ACCGTAAAGATCCGAG-1	Day3	NA	0
414	ACCGTAAAGCTAGCCC-1	Day3	NA	0
415	ACCGTAAAGTTGTAGA-1	Day3	NA	0
416	ACCGTAACAATAGCGG-1	Day3	NA	0
417	ACCGTAACAATGGAAT-1	Day3	NA	0
418	ACCGTAACAGCCTTGG-1	Day3	NA	0
419	ACCGTAAGTACACCGC-1	Day3	NA	0
420	ACCGTAAGTCACTTCC-1	Day3	NA	0
421	ACCGTAAGTGACGGTA-1	Day3	NA	0
422	ACCGTAAGTTCTGAAC-1	Day3	CAKDLWFGESDGITHFDYW_CQQGESFPLNF	1
423	ACCGTAATCAGAGCTT-1	Day3	NA	0
424	ACCGTAATCATCACCC-1	Day3	NA	0
425	ACCGTAATCATGTCTT-1	Day3	NA	0
426	ACCGTAATCCAAGTAC-1	Day3	NA	0
427	ACCGTAATCCCGGATG-1	Day3	NA	0
428	ACCGTAATCGACGGAA-1	Day3	NA	0
429	ACCGTAATCGGTCTAA-1	Day3	NA	0
430	ACCGTAATCTGCTTGC-1	Day3	CASGITIFGVVISGGWDYYYMDVW_CQAWDSSTVVF	1
431	ACCTTTAAGCAGATCG-1	Day3	NA	0
432	ACCTTTAAGGACAGCT-1	Day3	CARDGGGLFDYW_CQAWDSSTAVF	1
433	ACCTTTAAGGCTAGGT-1	Day3	NA	0
434	ACCTTTACAAAGTGCG-1	Day3	NA	0
435	ACCTTTACAATCAGAA-1	Day3	NA	0
436	ACCTTTACACGCCAGT-1	Day3	NA	0
437	ACCTTTACATCTATGG-1	Day3	NA	0
438	ACCTTTAGTCCCTTGT-1	Day3	NA	0
439	ACCTTTAGTCGGCATC-1	Day3	NA	0
440	ACCTTTAGTGTATGGG-1	Day3	NA	0
441	ACCTTTATCGCAAACT-1	Day3	NA	0
442	ACCTTTATCTCAACTT-1	Day3	NA	0
443	ACCTTTATCTGGTGTA-1	Day3	NA	0
444	ACGAGCCAGCACGCCT-1	Day3	NA	0
445	ACGAGCCAGGTAAACT-1	Day3	NA	0
446	ACGAGCCCAGACTCGC-1	Day3	CARGEMATNWFDPW_CGTWDSSLSAYVF	1
447	ACGAGCCCAGCCTTGG-1	Day3	NA	0
448	ACGAGCCGTCATATGC-1	Day3	NA	0
449	ACGAGCCGTGTCTGAT-1	Day3	NA	0
450	ACGAGCCGTTCGAATC-1	Day3	NA	0
451	ACGAGCCTCAAACGGG-1	Day3	NA	0
452	ACGAGCCTCAATCTCT-1	Day3	NA	0
453	ACGAGCCTCACGACTA-1	Day3	NA	0
454	ACGAGCCTCATCGGAT-1	Day3	NA	0
455	ACGAGCCTCATTGCGA-1	Day3	NA	0
456	ACGAGGAAGGCAGTCA-1	Day3	NA	0
457	ACGAGGACAAGCTGTT-1	Day3	CARIDYGGNLLFDYW_CQQYNSYLF	1
458	ACGAGGACACCACGTG-1	Day3	CARSERVLRSGFQTHYFDSW_CQQYNSYPYTF	1
459	ACGAGGACAGCCAATT-1	Day3	NA	0
460	ACGAGGACATCACGAT-1	Day3	NA	0
461	ACGAGGAGTAGCCTAT-1	Day3	NA	0
462	ACGAGGAGTGTGACGA-1	Day3	CARDLKWGFDFW_CSSYAGGNFNWVF	1
463	ACGAGGATCGGATGGA-1	Day3	CARTRGYYYYYGMDVW_CSSYTSSSTLVF	1
464	ACGAGGATCGGCGCAT-1	Day3	NA	0
465	ACGAGGATCTACGAGT-1	Day3	NA	0
466	ACGAGGATCTGGTGTA-1	Day3	NA	0
467	ACGATACAGACAGACC-1	Day3	CARVGGYSYGEGYYGMDVW_CQQYNSYSGFTF	1
468	ACGATACAGGGATACC-1	Day3	CARHNGFAQDCW_CQQYGSSRYTF	1
469	ACGATACAGGTGCTAG-1	Day3	CVRESYDAGKDFDYW_CCSYAGSGTHYVF	1
470	ACGATACAGTAGCGGT-1	Day3	NA	0
471	ACGATACCAGGGTACA-1	Day3	NA	0
472	ACGATACCATACAGCT-1	Day3	CARERRDDFWSGYSFKFW_CQQYDNLHTF	1
473	ACGATACCATATGCTG-1	Day3	NA	0
474	ACGATACCATCTCCCA-1	Day3	NA	0
475	ACGATACCATTGGTAC-1	Day3	NA	0
476	ACGATACGTAAGTTCC-1	Day3	NA	0
477	ACGATACGTATAGGTA-1	Day3	NA	0
478	ACGATACTCAAACCAC-1	Day3	NA	0
479	ACGATACTCAGTTTGG-1	Day3	NA	0
480	ACGATACTCGTAGATC-1	Day3	NA	0
481	ACGATACTCTCATTCA-1	Day3	NA	0
482	ACGATACTCTGCGTAA-1	Day3	NA	0
483	ACGATGTAGACGACGT-1	Day3	NA	0
484	ACGATGTAGGAGCGAG-1	Day3	NA	0
485	ACGATGTAGGGTATCG-1	Day3	NA	0
486	ACGATGTAGTTAAGTG-1	Day3	NA	0
487	ACGATGTCAAACAACA-1	Day3	NA	0
488	ACGATGTCACATTAGC-1	Day3	CAKMPYYYDSSAPLPDYYYYYGMDVW_CQAWDSSTWVF	1
489	ACGATGTCACCAACCG-1	Day3	NA	0
490	ACGATGTCACCATGTA-1	Day3	NA	0
491	ACGATGTGTACGAAAT-1	Day3	NA	0
492	ACGATGTGTAGAGGAA-1	Day3	NA	0
493	ACGATGTGTATAGGGC-1	Day3	NA	0
494	ACGATGTGTCAGGACA-1	Day3	NA	0
495	ACGATGTGTCCGCTGA-1	Day3	CATEDGSNSSGYQNAFDIW_CQQYYSYPRTF	1
496	ACGATGTGTCGAACAG-1	Day3	NA	0
497	ACGATGTGTCTTGATG-1	Day3	CARVPIPNYSNYLHAMKFDPW_CQQYNNWPPLTF	1
498	ACGATGTGTTGCTCCT-1	Day3	NA	0
499	ACGATGTTCACCACCT-1	Day3	NA	0
500	ACGATGTTCAGGCAAG-1	Day3	NA	0
501	ACGATGTTCCGCAGTG-1	Day3	NA	0
502	ACGATGTTCGCTAGCG-1	Day3	NA	0
503	ACGATGTTCTTGTCAT-1	Day3	NA	0
504	ACGCAGCAGCCAGGAT-1	Day3	NA	0
505	ACGCAGCAGCGATAGC-1	Day3	NA	0
506	ACGCAGCCAATGAATG-1	Day3	NA	0
507	ACGCAGCGTCTAGTGT-1	Day3	NA	0
508	ACGCAGCGTGAAGGCT-1	Day3	NA	0
509	ACGCAGCGTGCATCTA-1	Day3	NA	0
510	ACGCAGCTCAGCGATT-1	Day3	NA	0
511	ACGCAGCTCCGATATG-1	Day3	NA	0
512	ACGCAGCTCGCGGATC-1	Day3	NA	0
513	ACGCAGCTCGTTACAG-1	Day3	NA	0
514	ACGCAGCTCTTACCTA-1	Day3	NA	0
515	ACGCCAGAGAAGGTGA-1	Day3	NA	0
516	ACGCCAGAGCTGAAAT-1	Day3	NA	0
517	ACGCCAGAGGCTCTTA-1	Day3	NA	0
518	ACGCCAGAGGGAGTAA-1	Day3	NA	0
519	ACGCCAGCACGAAAGC-1	Day3	NA	0
520	ACGCCAGCAGTCTTCC-1	Day3	NA	0
521	ACGCCAGCATCGGGTC-1	Day3	NA	0
522	ACGCCAGCATGGTCAT-1	Day3	NA	0
523	ACGCCAGGTACATCCA-1	Day3	NA	0
524	ACGCCAGTCACTGGGC-1	Day3	NA	0
525	ACGCCAGTCAGTTAGC-1	Day3	NA	0
526	ACGCCAGTCTAACTGG-1	Day3	NA	0
527	ACGCCAGTCTCATTCA-1	Day3	CARDQPAYLKYYYGSGSYSRLDYW_CNSRDSSGNHGVF	1
528	ACGCCGAAGAAACCTA-1	Day3	CAKCDITYYMDVW_CQAWDSTTASYVF	1
529	ACGCCGAAGACTAGGC-1	Day3	NA	0
530	ACGCCGAAGCCAGTTT-1	Day3	NA	0
531	ACGCCGACACATCCGG-1	Day3	NA	0
532	ACGCCGACAGATCTGT-1	Day3	NA	0
533	ACGCCGACAGGCTCAC-1	Day3	NA	0
534	ACGCCGAGTTAAGGGC-1	Day3	NA	0
535	ACGCCGATCAAACGGG-1	Day3	NA	0
536	ACGCCGATCACATACG-1	Day3	NA	0
537	ACGCCGATCGGCTACG-1	Day3	NA	0
538	ACGCCGATCTGAAAGA-1	Day3	NA	0
539	ACGGAGAAGATCGATA-1	Day3	NA	0
540	ACGGAGAAGCCACCTG-1	Day3	NA	0
541	ACGGAGAAGCTCCTCT-1	Day3	CARGRWIQLWFSLWDW_CCSYAGSSTLVF	1
542	ACGGAGACAAAGAATC-1	Day3	NA	0
543	ACGGAGACACATGACT-1	Day3	NA	0
544	ACGGAGACAGCGAACA-1	Day3	CGRAMPSKVVLYW_CQQYGSSWSF	1
545	ACGGAGACAGGAATGC-1	Day3	NA	0
546	ACGGAGAGTGCACGAA-1	Day3	NA	0
547	ACGGAGATCAGTTCGA-1	Day3	NA	0
548	ACGGAGATCGGCTACG-1	Day3	NA	0
549	ACGGCCAAGAAGGTGA-1	Day3	NA	0
550	ACGGCCAAGGATTCGG-1	Day3	NA	0
551	ACGGCCAAGTGAAGTT-1	Day3	NA	0
552	ACGGCCACACAACGTT-1	Day3	NA	0
553	ACGGCCACACCTCGTT-1	Day3	NA	0
554	ACGGCCACAGACAGGT-1	Day3	NA	0
555	ACGGCCAGTCTGGAGA-1	Day3	NA	0
556	ACGGCCAGTGATGATA-1	Day3	NA	0
557	ACGGCCATCAATCACG-1	Day3	CTTNLVDTTMVTRRLFDYW_CQSYDSSLSGPLYVF	1
558	ACGGCCATCGGGAGTA-1	Day3	NA	0
559	ACGGGCTAGCGTGAGT-1	Day3	NA	0
560	ACGGGCTAGGCATTGG-1	Day3	NA	0
561	ACGGGCTAGTAACCCT-1	Day3	NA	0
562	ACGGGCTAGTACGCCC-1	Day3	CVKDTGRIAAGGGAFDIW_CQKYNSAPRTF	1
563	ACGGGCTCACAACGCC-1	Day3	NA	0
564	ACGGGCTCACAACGTT-1	Day3	NA	0
565	ACGGGCTCACAGGTTT-1	Day3	NA	0
566	ACGGGCTCACGGATAG-1	Day3	NA	0
567	ACGGGCTCAGAAGCAC-1	Day3	CARDPMTTGIVGYYGMDVW_CQQSYSTLGTF	1
568	ACGGGCTGTCCCTACT-1	Day3	NA	0
569	ACGGGCTGTGACTACT-1	Day3	CVIRGWSELGLEYYYYGMDVW_CQQYYSTPALTF	1
570	ACGGGCTGTTTCGCTC-1	Day3	NA	0
571	ACGGGCTTCCAACCAA-1	Day3	NA	0
572	ACGGGCTTCCCACTTG-1	Day3	CARHKVPSALSGYDFDYW_CLLYYGGAHVF	1
573	ACGGGTCAGAGTGAGA-1	Day3	CARLPSSWYQDDAFDIW_CQQYGSSPLTF	1
574	ACGGGTCAGTCCATAC-1	Day3	NA	0
575	ACGGGTCAGTCTTGCA-1	Day3	CAKGAMVRGVIYYFDYW_CQVWDSSSDHLVF	1
576	ACGGGTCAGTTGTCGT-1	Day3	NA	0
577	ACGGGTCCAGGAACGT-1	Day3	NA	0
578	ACGGGTCCAGTACACT-1	Day3	NA	0
579	ACGGGTCCATCCCACT-1	Day3	NA	0
580	ACGGGTCGTCAGTGGA-1	Day3	NA	0
581	ACGGGTCGTCCATCCT-1	Day3	NA	0
582	ACGGGTCGTGAGGGAG-1	Day3	CARAPLGYCSSTSCFHRGGYFQHW_CQQYGSSPYTF	1
583	ACGGGTCTCCATGAAC-1	Day3	NA	0
584	ACGGGTCTCTTCGGTC-1	Day3	NA	0
585	ACGTCAAAGATATACG-1	Day3	NA	0
586	ACGTCAAAGCTGGAAC-1	Day3	NA	0
587	ACGTCAACAAACCCAT-1	Day3	NA	0
588	ACGTCAACACACAGAG-1	Day3	NA	0
589	ACGTCAACATCAGTCA-1	Day3	NA	0
590	ACGTCAAGTGAGTGAC-1	Day3	NA	0
591	ACGTCAATCCAACCAA-1	Day3	CARDQGRPPPGITMVRRVIPRGMDVW_CQQLNSYPRTF	1
592	ACGTCAATCCGCATCT-1	Day3	NA	0
593	ACGTCAATCGAGAACG-1	Day3	NA	0
594	ACGTCAATCTCATTCA-1	Day3	NA	0
595	ACGTCAATCTCTTATG-1	Day3	NA	0
596	ACTATCTAGACAGGCT-1	Day3	NA	0
597	ACTATCTAGCTCCCAG-1	Day3	NA	0
598	ACTATCTCAATAGAGT-1	Day3	NA	0
599	ACTATCTCACTTCGAA-1	Day3	NA	0
600	ACTATCTCATGGTAGG-1	Day3	NA	0
601	ACTATCTGTAGCGTCC-1	Day3	NA	0
602	ACTATCTGTGACGGTA-1	Day3	NA	0
603	ACTATCTTCAACACAC-1	Day3	NA	0
604	ACTATCTTCAGCTGGC-1	Day3	NA	0
605	ACTATCTTCAGGCGAA-1	Day3	CARDEVGSRMDFDYW_CGTWDSSLNPGKVF	1
606	ACTATCTTCTCGTTTA-1	Day3	NA	0
607	ACTATCTTCTGTTGAG-1	Day3	NA	0
608	ACTGAACAGAAGAAGC-1	Day3	NA	0
609	ACTGAACAGACATAAC-1	Day3	NA	0
610	ACTGAACAGCGCCTTG-1	Day3	NA	0
611	ACTGAACAGGCAGGTT-1	Day3	NA	0
612	ACTGAACAGGCAGTCA-1	Day3	NA	0
613	ACTGAACAGGCTAGCA-1	Day3	NA	0
614	ACTGAACAGTGGAGAA-1	Day3	NA	0
615	ACTGAACAGTTATCGC-1	Day3	NA	0
616	ACTGAACCACAACGTT-1	Day3	NA	0
617	ACTGAACCATAAAGGT-1	Day3	CARGQGLRTAPQNVVLDDSW_CAAWDDSLFGAVF	1
618	ACTGAACGTGATAAAC-1	Day3	NA	0
619	ACTGAACTCATTGCCC-1	Day3	NA	0
620	ACTGAGTAGCCGGTAA-1	Day3	NA	0
621	ACTGAGTAGCTCTCGG-1	Day3	NA	0
622	ACTGAGTAGGCATGTG-1	Day3	NA	0
623	ACTGAGTAGTAGGCCA-1	Day3	NA	0
624	ACTGAGTGTCTCTTAT-1	Day3	NA	0
625	ACTGAGTTCTTGACGA-1	Day3	NA	0
626	ACTGATGAGATAGGAG-1	Day3	NA	0
627	ACTGATGAGTGTTAGA-1	Day3	NA	0
628	ACTGATGCACACATGT-1	Day3	NA	0
629	ACTGATGCATACGCTA-1	Day3	NA	0
630	ACTGATGGTACCGGCT-1	Day3	NA	0
631	ACTGATGGTCATACTG-1	Day3	NA	0
632	ACTGATGGTTCCCGAG-1	Day3	NA	0
633	ACTGATGTCAAGCCTA-1	Day3	NA	0
634	ACTGATGTCATGTAGC-1	Day3	NA	0
635	ACTGATGTCCAAACTG-1	Day3	NA	0
636	ACTGATGTCCACGCAG-1	Day3	NA	0
637	ACTGATGTCGGATGGA-1	Day3	NA	0
638	ACTGATGTCTGCGTAA-1	Day3	NA	0
639	ACTGATGTCTTCTGGC-1	Day3	NA	0
640	ACTGCTCAGCAATATG-1	Day3	NA	0
641	ACTGCTCAGCCCAACC-1	Day3	NA	0
642	ACTGCTCAGTTACGGG-1	Day3	CARDGGGFIVVVPGVRSYFDYW_CCSYVGTYTLWVF	1
643	ACTGCTCCAAGGACTG-1	Day3	NA	0
644	ACTGCTCCACATTCGA-1	Day3	NA	0
645	ACTGCTCGTGTATGGG-1	Day3	CVKSIRDGDEYW_CMQTRQYPYTF	1
646	ACTGCTCGTTTGTGTG-1	Day3	NA	0
647	ACTGCTCTCAACGGCC-1	Day3	NA	0
648	ACTGCTCTCTGCGTAA-1	Day3	NA	0
649	ACTGCTCTCTGTCAAG-1	Day3	NA	0
650	ACTGTCCAGAATAGGG-1	Day3	CARGAVTARIYVVVAATTGNWFDPW_CQQYNNWPRTF	1
651	ACTGTCCAGTCGTTTG-1	Day3	NA	0
652	ACTGTCCCAAATCCGT-1	Day3	NA	0
653	ACTGTCCCACAGACTT-1	Day3	NA	0
654	ACTGTCCCATCGATTG-1	Day3	NA	0
655	ACTGTCCCATGCCCGA-1	Day3	CTRGAGTGCTSTSCLYYYYGLDVW_CQQYNDYPLTF	1
656	ACTGTCCGTCATGCAT-1	Day3	NA	0
657	ACTGTCCGTGTAAGTA-1	Day3	NA	0
658	ACTGTCCTCATTGCCC-1	Day3	NA	0
659	ACTGTCCTCCCACTTG-1	Day3	NA	0
660	ACTGTCCTCGTCCGTT-1	Day3	NA	0
661	ACTGTCCTCTGGAGCC-1	Day3	NA	0
662	ACTGTCCTCTGGTATG-1	Day3	NA	0
663	ACTTACTAGAGTGAGA-1	Day3	NA	0
664	ACTTACTAGCGTCAAG-1	Day3	NA	0
665	ACTTACTAGCTCCTTC-1	Day3	NA	0
666	ACTTACTAGGTTACCT-1	Day3	NA	0
667	ACTTACTCAAACCTAC-1	Day3	NA	0
668	ACTTACTCAAGCTGGA-1	Day3	CARAGGTMVFDYW_CGTWDSSLSAWVF	1
669	ACTTACTCACAGTCGC-1	Day3	CARNFDCW_CLLYFGGAQPWVF	1
670	ACTTACTGTAATCGTC-1	Day3	NA	0
671	ACTTACTGTCCGTGAC-1	Day3	CARVSRVAGTTWFDPW_CQAWDSSTVVF	1
672	ACTTACTGTTACCAGT-1	Day3	NA	0
673	ACTTACTTCTACCTGC-1	Day3	NA	0
674	ACTTGTTAGCTAGGCA-1	Day3	NA	0
675	ACTTGTTAGGCTCAGA-1	Day3	NA	0
676	ACTTGTTAGTTACGGG-1	Day3	NA	0
677	ACTTGTTCAATGGATA-1	Day3	NA	0
678	ACTTGTTCACAGCCCA-1	Day3	NA	0
679	ACTTGTTGTGCAGGTA-1	Day3	NA	0
680	ACTTGTTTCCTATTCA-1	Day3	NA	0
681	ACTTGTTTCCTCAATT-1	Day3	NA	0
682	ACTTGTTTCTCACATT-1	Day3	NA	0
683	ACTTTCAAGCCGATTT-1	Day3	NA	0
684	ACTTTCAAGTCCATAC-1	Day3	NA	0
685	ACTTTCAAGTGTTTGC-1	Day3	NA	0
686	ACTTTCACAAAGGAAG-1	Day3	NA	0
687	ACTTTCACAACAACCT-1	Day3	NA	0
688	ACTTTCACACGAGAGT-1	Day3	NA	0
689	ACTTTCAGTACCGCTG-1	Day3	NA	0
690	ACTTTCAGTGAGTGAC-1	Day3	NA	0
691	ACTTTCAGTTCCTCCA-1	Day3	NA	0
692	ACTTTCATCACATACG-1	Day3	CARGRGIAARLRYYYYMDVW_CQQYNSYPYTF	1
693	ACTTTCATCATAACCG-1	Day3	NA	0
694	ACTTTCATCCTTGACC-1	Day3	NA	0
695	ACTTTCATCGCATGGC-1	Day3	NA	0
696	ACTTTCATCTGCTTGC-1	Day3	NA	0
697	AGAATAGAGACACTAA-1	Day3	NA	0
698	AGAATAGAGCTACCGC-1	Day3	NA	0
699	AGAATAGCACAACTGT-1	Day3	NA	0
700	AGAATAGCATAGGATA-1	Day3	NA	0
701	AGAATAGCATCGATTG-1	Day3	NA	0
702	AGAATAGCATGTCCTC-1	Day3	NA	0
703	AGAATAGGTGCCTTGG-1	Day3	NA	0
704	AGAATAGTCACCAGGC-1	Day3	NA	0
705	AGAATAGTCATTGCGA-1	Day3	NA	0
706	AGAATAGTCTTGTCAT-1	Day3	NA	0
707	AGACGTTAGACGCACA-1	Day3	NA	0
708	AGACGTTAGCACCGTC-1	Day3	NA	0
709	AGACGTTAGCCTCGTG-1	Day3	NA	0
710	AGACGTTAGCTACCTA-1	Day3	NA	0
711	AGACGTTCATAACCTG-1	Day3	NA	0
712	AGACGTTGTACTCGCG-1	Day3	NA	0
713	AGACGTTGTAGCGTAG-1	Day3	NA	0
714	AGACGTTGTCGTGGCT-1	Day3	NA	0
715	AGACGTTTCCAAGTAC-1	Day3	NA	0
716	AGACGTTTCCAGGGCT-1	Day3	NA	0
717	AGACGTTTCCCAACGG-1	Day3	NA	0
718	AGACGTTTCCCACTTG-1	Day3	NA	0
719	AGACGTTTCCGTAGGC-1	Day3	NA	0
720	AGAGCGAAGAGACTTA-1	Day3	NA	0
721	AGAGCGAAGGGAACGG-1	Day3	NA	0
722	AGAGCGACACAGGTTT-1	Day3	CALRNRSSWDYW_CVLFDGALWVF	1
723	AGAGCGACAGTAACGG-1	Day3	NA	0
724	AGAGCGACATCTCGCT-1	Day3	NA	0
725	AGAGCGAGTAAGCACG-1	Day3	CARQYCSSTSCHYYFDYW_CYSTDSSGNHWVF	1
726	AGAGCGAGTCTCAACA-1	Day3	NA	0
727	AGAGCGAGTTCCCTTG-1	Day3	NA	0
728	AGAGCGATCCAAGTAC-1	Day3	NA	0
729	AGAGCGATCTTACCGC-1	Day3	NA	0
730	AGAGCTTAGATCACGG-1	Day3	NA	0
731	AGAGCTTAGGTCATCT-1	Day3	NA	0
732	AGAGCTTAGGTGATTA-1	Day3	NA	0
733	AGAGCTTAGGTGGGTT-1	Day3	NA	0
734	AGAGCTTCACTTCTGC-1	Day3	NA	0
735	AGAGCTTGTAAGGGCT-1	Day3	NA	0
736	AGAGCTTGTACCGCTG-1	Day3	NA	0
737	AGAGCTTGTCCGTCAG-1	Day3	NA	0
738	AGAGCTTGTTGTCGCG-1	Day3	NA	0
739	AGAGCTTTCAACGGCC-1	Day3	NA	0
740	AGAGCTTTCGGTTAAC-1	Day3	NA	0
741	AGAGCTTTCTGCAAGT-1	Day3	NA	0
742	AGAGCTTTCTTGCATT-1	Day3	NA	0
743	AGAGTGGAGAGTACAT-1	Day3	NA	0
744	AGAGTGGAGCGATATA-1	Day3	CARDASIAANWFDPW_CQQYNSYSYTF	1
745	AGAGTGGAGGCTAGCA-1	Day3	NA	0
746	AGAGTGGAGTTCCACA-1	Day3	CAKDQTRLRRGIDPW_CQQYNNWPPLTF	1
747	AGAGTGGCACAGGAGT-1	Day3	NA	0
748	AGAGTGGCACGGTAGA-1	Day3	NA	0
749	AGAGTGGCAGACGTAG-1	Day3	NA	0
750	AGAGTGGCAGCGTAAG-1	Day3	NA	0
751	AGAGTGGGTCCTCTTG-1	Day3	CAREGYSSSSDWFDPW_CQQSYSSPLRTF	1
752	AGAGTGGGTGGTCCGT-1	Day3	NA	0
753	AGAGTGGTCTCTTATG-1	Day3	NA	0
754	AGAGTGGTCTTTAGGG-1	Day3	NA	0
755	AGATCTGGTCGGCTCA-1	Day3	NA	0
756	AGATCTGGTGATGATA-1	Day3	NA	0
757	AGATCTGTCAATCACG-1	Day3	NA	0
758	AGATCTGTCAGTTGAC-1	Day3	NA	0
759	AGATCTGTCCCATTAT-1	Day3	NA	0
760	AGATCTGTCTGTTGAG-1	Day3	NA	0
761	AGATTGCAGAAGGACA-1	Day3	NA	0
762	AGATTGCAGACACTAA-1	Day3	NA	0
763	AGATTGCAGAGATGAG-1	Day3	NA	0
764	AGATTGCAGCCCAACC-1	Day3	NA	0
765	AGATTGCAGTGCAAGC-1	Day3	NA	0
766	AGATTGCAGTGCCAGA-1	Day3	NA	0
767	AGATTGCAGTGGTCCC-1	Day3	CARQRPYYYDSSGYLYHYYYGMDVW_CAAWDGTLSGPVF	1
768	AGATTGCAGTGTACTC-1	Day3	NA	0
769	AGATTGCAGTTACCCA-1	Day3	CARAAPPWYCSSTSCPSPMDYW_NA	2
770	AGATTGCCACGACTCG-1	Day3	NA	0
771	AGATTGCCATGTCTCC-1	Day3	NA	0
772	AGATTGCTCAGAGGTG-1	Day3	NA	0
773	AGATTGCTCCTTGACC-1	Day3	CARDLMGEMAAIFPDYW_CYSTDSSGNLVVF	2
774	AGATTGCTCGCCTGTT-1	Day3	NA	0
775	AGCAGCCAGACCTAGG-1	Day3	NA	0
776	AGCAGCCAGTCTCCTC-1	Day3	NA	0
777	AGCAGCCCACGAAACG-1	Day3	NA	0
778	AGCAGCCCACGGCGTT-1	Day3	NA	0
779	AGCAGCCCACTGAAGG-1	Day3	NA	0
780	AGCAGCCCAGACTCGC-1	Day3	NA	0
781	AGCAGCCGTCTAGTCA-1	Day3	NA	0
782	AGCAGCCGTTCGAATC-1	Day3	NA	0
783	AGCAGCCTCACCCGAG-1	Day3	NA	0
784	AGCAGCCTCCTGTACC-1	Day3	NA	0
785	AGCAGCCTCTCTAAGG-1	Day3	CARGYVYCSSTSCPRVGSRRIYYYYYMDVW_CNSRDSSGNHVVF	1
786	AGCATACAGACCGGAT-1	Day3	NA	0
787	AGCATACGTATGCTTG-1	Day3	NA	0
788	AGCATACGTCCATGAT-1	Day3	CARGPVIAASFYYYYMDVW_CNSRDSSGNHLVF	1
789	AGCATACGTCTAGTCA-1	Day3	NA	0
790	AGCATACGTTAAGGGC-1	Day3	NA	0
791	AGCATACTCAATAAGG-1	Day3	NA	0
792	AGCATACTCACAGTAC-1	Day3	NA	0
793	AGCATACTCAGTACGT-1	Day3	NA	0
794	AGCCTAAAGCAGCCTC-1	Day3	NA	0
795	AGCCTAAAGCTTTGGT-1	Day3	NA	0
796	AGCCTAAAGGGAACGG-1	Day3	NA	0
797	AGCCTAAAGGGCTCTC-1	Day3	NA	0
798	AGCCTAACAAGCCCAC-1	Day3	NA	0
799	AGCCTAACACATCCAA-1	Day3	NA	0
800	AGCCTAACACGTCAGC-1	Day3	NA	0
801	AGCCTAACATACCATG-1	Day3	CARARIDYYDGSGYRFDYW_CFSNAGTFLVF	1
802	AGCCTAACATCACAAC-1	Day3	NA	0
803	AGCCTAACATTGTGCA-1	Day3	NA	0
804	AGCCTAAGTCCAGTGC-1	Day3	NA	0
805	AGCCTAAGTCTAGTCA-1	Day3	NA	0
806	AGCCTAATCAGCCTAA-1	Day3	NA	0
807	AGCCTAATCAGTGTTG-1	Day3	NA	0
808	AGCGGTCAGAACTGTA-1	Day3	CARESSQDKEMGSAFDIW_CSAWDSSLSAWVF	1
809	AGCGGTCAGCGTCTAT-1	Day3	NA	0
810	AGCGGTCAGGCTACGA-1	Day3	NA	0
811	AGCGGTCAGTAATCCC-1	Day3	NA	0
812	AGCGGTCAGTCTCCTC-1	Day3	NA	0
813	AGCGGTCAGTGCGATG-1	Day3	NA	0
814	AGCGGTCCACAGACAG-1	Day3	CARGGNLDAFDIW_CQQYYSYPPYTF	1
815	AGCGGTCCACCATCCT-1	Day3	NA	0
816	AGCGGTCCAGCTATTG-1	Day3	NA	0
817	AGCGGTCGTACAAGTA-1	Day3	CAKDPSSGWPRGGDYHYYYGMDVW_CMQALQIALTF	1
818	AGCGGTCGTAGAAGGA-1	Day3	CAKWETYYYGSGSSQGEYYYYYYGMDVW_CQQLNSYPLFTF	1
819	AGCGGTCGTAGTAGTA-1	Day3	NA	0
820	AGCGGTCGTGATAAGT-1	Day3	CARNLGYCSSTSCNW_CAAWDDSLSGLVVF	1
821	AGCGGTCGTGCCTGGT-1	Day3	NA	0
822	AGCGGTCTCACGATGT-1	Day3	NA	0
823	AGCGGTCTCGCTAGCG-1	Day3	CVRHGGSNDYDFWSGYPNWFDPW_CCSYAPSGTWLF	1
824	AGCGTATAGATCCGAG-1	Day3	NA	0
825	AGCGTATAGCTAACTC-1	Day3	CAKTRPLSTGYYLYYFDYW_CQSYDSSLSGYVF	1
826	AGCGTATAGGCACATG-1	Day3	NA	0
827	AGCGTATAGTAGGCCA-1	Day3	NA	0
828	AGCGTATGTAAACGCG-1	Day3	NA	0
829	AGCGTATGTAACGTTC-1	Day3	NA	0
830	AGCGTATGTACTCTCC-1	Day3	NA	0
831	AGCGTATTCATGTGGT-1	Day3	NA	0
832	AGCGTATTCCGTTGCT-1	Day3	NA	0
833	AGCGTATTCGATAGAA-1	Day3	NA	0
834	AGCGTCGAGAGGGATA-1	Day3	NA	0
835	AGCGTCGAGGATGGAA-1	Day3	NA	0
836	AGCGTCGCAATAACGA-1	Day3	NA	0
837	AGCGTCGCACGAGAGT-1	Day3	NA	0
838	AGCGTCGGTCCCTTGT-1	Day3	NA	0
839	AGCTCCTAGATATGGT-1	Day3	NA	0
840	AGCTCCTAGATGGCGT-1	Day3	NA	0
841	AGCTCCTAGCGTCTAT-1	Day3	NA	0
842	AGCTCCTAGTTAACGA-1	Day3	NA	0
843	AGCTCCTCACATGGGA-1	Day3	NA	0
844	AGCTCCTGTAGGGTAC-1	Day3	NA	0
845	AGCTCCTGTATGAAAC-1	Day3	NA	0
846	AGCTCCTTCAAACGGG-1	Day3	NA	0
847	AGCTCCTTCTACGAGT-1	Day3	NA	0
848	AGCTCTCAGAGTTGGC-1	Day3	NA	0
849	AGCTCTCAGATGCCTT-1	Day3	CARDVIGWELLFYYYGMDVW_CQQYYSTPRTF	1
850	AGCTCTCAGTAGGTGC-1	Day3	NA	0
851	AGCTCTCAGTGGCACA-1	Day3	NA	0
852	AGCTCTCCAGGAACGT-1	Day3	NA	0
853	AGCTCTCGTCCGAATT-1	Day3	NA	0
854	AGCTCTCGTTATCACG-1	Day3	NA	0
855	AGCTCTCGTTCCATGA-1	Day3	NA	0
856	AGCTCTCGTTTGTTTC-1	Day3	NA	0
857	AGCTCTCTCATGCAAC-1	Day3	CARRKGWLQEGSYYFDYW_CQQYNSYSRTF	1
858	AGCTCTCTCCATTCTA-1	Day3	NA	0
859	AGCTTGAAGCCCAATT-1	Day3	CAHRRYCSSTSCYRAFDYW_CAAWDDSLNGEVF	1
860	AGCTTGAAGCCGATTT-1	Day3	NA	0
861	AGCTTGAAGCGATAGC-1	Day3	NA	0
862	AGCTTGACAAACGCGA-1	Day3	NA	0
863	AGCTTGACAAAGCAAT-1	Day3	NA	0
864	AGCTTGACAAGGCTCC-1	Day3	NA	0
865	AGCTTGACACCATGTA-1	Day3	NA	0
866	AGCTTGACACGGCGTT-1	Day3	NA	0
867	AGCTTGACAGACAAAT-1	Day3	CARSRSSGYMDLPDYW_CSSYTSNTTPWVF	1
868	AGCTTGAGTAAGAGAG-1	Day3	NA	0
869	AGCTTGAGTAGCCTCG-1	Day3	NA	0
870	AGCTTGAGTATTACCG-1	Day3	NA	0
871	AGCTTGAGTCAGATAA-1	Day3	CTRQRSWGFGELSFYGMDVW_CQAWDSSGWVF	1
872	AGCTTGAGTCTGCAAT-1	Day3	NA	0
873	AGCTTGAGTGGTGTAG-1	Day3	NA	0
874	AGCTTGAGTTCAGGCC-1	Day3	NA	0
875	AGCTTGAGTTCCGTCT-1	Day3	NA	0
876	AGCTTGATCAGTCCCT-1	Day3	NA	0
877	AGCTTGATCCCAACGG-1	Day3	NA	0
878	AGCTTGATCTTGAGAC-1	Day3	NA	0
879	AGGCCACAGCCCAGCT-1	Day3	CARGEITMVLNWFDPW_CLLSYSGAWVF	1
880	AGGCCACAGCCTATGT-1	Day3	NA	0
881	AGGCCACAGCGTTTAC-1	Day3	NA	0
882	AGGCCACAGTCATGCT-1	Day3	NA	0
883	AGGCCACCACCAACCG-1	Day3	NA	0
884	AGGCCACCACGGTGTC-1	Day3	NA	0
885	AGGCCACCATGCATGT-1	Day3	NA	0
886	AGGCCACGTAGCGCAA-1	Day3	NA	0
887	AGGCCACGTATATGGA-1	Day3	CAREAGGAWNTVLMTWHHSYVMDVW_CTSYTSTSTYVF	1
888	AGGCCACGTCAAGCGA-1	Day3	NA	0
889	AGGCCACGTCGAACAG-1	Day3	NA	0
890	AGGCCACTCAACGCTA-1	Day3	NA	0
891	AGGCCACTCTTAGCCC-1	Day3	NA	0
892	AGGCCACTCTTGTATC-1	Day3	NA	0
893	AGGCCGTAGCACAGGT-1	Day3	CARDPGNRSFDYW_CCSYAGSSPLF	1
894	AGGCCGTCAAAGAATC-1	Day3	NA_CQQYGSSPPIFTF	1
895	AGGCCGTCAAAGCAAT-1	Day3	NA	0
896	AGGCCGTGTATATGGA-1	Day3	CAHIDLPGYYYDSSGYMYFDYW_CQSYDSSLNAPYVF	1
897	AGGCCGTGTCCAGTTA-1	Day3	NA	0
898	AGGCCGTGTTCCACTC-1	Day3	NA	0
899	AGGCCGTGTTCTGTTT-1	Day3	NA	0
900	AGGCCGTTCAAGAAGT-1	Day3	NA	0
901	AGGCCGTTCAGGTAAA-1	Day3	NA	0
902	AGGCCGTTCCTGCTTG-1	Day3	NA	0
903	AGGCCGTTCGTACCGG-1	Day3	CARDAVPAAIGITQHDYW_CGADHGSGSNFVWVF	1
904	AGGCCGTTCTGATTCT-1	Day3	NA	0
905	AGGCCGTTCTTCTGGC-1	Day3	NA	0
906	AGGGAGTAGCGTCTAT-1	Day3	CARAPLAWLNYFDYW_CQQYYINPSVTF	1
907	AGGGAGTAGCTAACAA-1	Day3	NA	0
908	AGGGAGTAGGGATACC-1	Day3	NA	0
909	AGGGAGTAGTGTACGG-1	Day3	CARVISDAISPYYYMDVW_CQQSYSTPRTF	1
910	AGGGAGTAGTTAAGTG-1	Day3	NA	0
911	AGGGAGTCAGTAAGCG-1	Day3	NA	0
912	AGGGAGTGTAAGAGAG-1	Day3	NA	0
913	AGGGAGTGTAAGAGGA-1	Day3	NA	0
914	AGGGAGTGTAAGGGAA-1	Day3	NA	0
915	AGGGAGTGTCATCGGC-1	Day3	NA	0
916	AGGGAGTTCACGGTTA-1	Day3	NA	0
917	AGGGAGTTCCAGTATG-1	Day3	NA	0
918	AGGGAGTTCCTAAGTG-1	Day3	CARSGMVRGMEFDPW_CQAWDSSTAYVF	1
919	AGGGATGAGAGACTTA-1	Day3	NA	0
920	AGGGATGAGAGCCTAG-1	Day3	NA	0
921	AGGGATGAGCTAACTC-1	Day3	NA	0
922	AGGGATGAGGACCACA-1	Day3	NA	0
923	AGGGATGAGGGAGTAA-1	Day3	NA	0
924	AGGGATGAGTACCGGA-1	Day3	NA	0
925	AGGGATGCAATGGATA-1	Day3	CARDSFDSILPAGAYFDYW_CQQYGSSPLTF	1
926	AGGGATGCACTTCTGC-1	Day3	CAKDPNWPSALW_CLQGTHWPATF	1
927	AGGGATGGTATATGAG-1	Day3	NA	0
928	AGGGATGGTCCTGCTT-1	Day3	NA	0
929	AGGGATGGTCTCTTTA-1	Day3	NA	0
930	AGGGATGGTGTTGGGA-1	Day3	CAKGYSYAEFDYW_CQQYNSYQRTF	1
931	AGGGATGGTTCTCATT-1	Day3	NA	0
932	AGGGATGGTTTCGCTC-1	Day3	CAKEKRGYYGSGRTSAPGDYW_CQQRSNWPPYTF	1
933	AGGGATGTCAGGCAAG-1	Day3	NA	0
934	AGGGATGTCCGTCAAA-1	Day3	NA	0
935	AGGGATGTCGGCCGAT-1	Day3	NA	0
936	AGGGATGTCTAAGCCA-1	Day3	NA	0
937	AGGGATGTCTGAAAGA-1	Day3	NA	0
938	AGGGATGTCTTTACGT-1	Day3	NA	0
939	AGGGTGAAGGATGGTC-1	Day3	NA	0
940	AGGGTGAAGGCAAAGA-1	Day3	NA	0
941	AGGGTGAAGGCATGGT-1	Day3	NA	0
942	AGGGTGAAGGCATGTG-1	Day3	NA	0
943	AGGGTGACACCTTGTC-1	Day3	NA	0
944	AGGGTGACACTGAAGG-1	Day3	CAKDQGGSGWYIYGMDVW_CQSYDSSLSGKVF	1
945	AGGGTGACAGGAATGC-1	Day3	NA	0
946	AGGGTGAGTAGCACGA-1	Day3	NA	0
947	AGGGTGAGTCGAATCT-1	Day3	NA	0
948	AGGGTGATCGTCTGCT-1	Day3	NA	0
949	AGGTCATAGAGTGAGA-1	Day3	CAIAEYYDFWSGHKRGAFDIW_CCSYAGNYTVF	1
950	AGGTCATAGATATGCA-1	Day3	CTIDQGKYGENFFTMDVW_CHQSARLPLTF	1
951	AGGTCATAGCCAGTTT-1	Day3	NA	0
952	AGGTCATAGCTCCCAG-1	Day3	NA	0
953	AGGTCATAGTCGTTTG-1	Day3	NA	0
954	AGGTCATCAACGATGG-1	Day3	NA	0
955	AGGTCATCACATTTCT-1	Day3	CARVTRRYFFFDYW_CSSYTSTSTWVF	1
956	AGGTCATCACGAGGTA-1	Day3	CASIEYSYGYVVDYW_CQQYGSSLWTF	1
957	AGGTCATCAGCTGGCT-1	Day3	NA	0
958	AGGTCATCATGCCACG-1	Day3	NA	0
959	AGGTCATGTCATGCAT-1	Day3	NA	0
960	AGGTCATGTCGGCTCA-1	Day3	NA	0
961	AGGTCATTCCAGAAGG-1	Day3	NA	0
962	AGGTCATTCCGCAAGC-1	Day3	NA	0
963	AGGTCATTCGGGAGTA-1	Day3	NA	0
964	AGGTCATTCTTCATGT-1	Day3	NA	0
965	AGGTCATTCTTGCATT-1	Day3	NA	0
966	AGGTCATTCTTTACGT-1	Day3	NA	0
967	AGGTCCGAGCCTATGT-1	Day3	CARDGGYCSSTSCYNWFDPW_CAAWDDSLNGWVF	1
968	AGGTCCGAGTGACATA-1	Day3	NA	0
969	AGGTCCGCAATCTACG-1	Day3	NA	0
970	AGGTCCGCACCGAAAG-1	Day3	NA	0
971	AGGTCCGCACTAAGTC-1	Day3	NA	0
972	AGGTCCGCAGACGCCT-1	Day3	CAKCHGFLEWSSYLDVW_CGTWDSSLSVHVVF	1
973	AGGTCCGCAGCATGAG-1	Day3	NA	0
974	AGGTCCGCATCACGAT-1	Day3	NA	0
975	AGGTCCGGTACCGTTA-1	Day3	CARARRIVDIVATTLKRGAFDIW_CQQYNNWPGTF	1
976	AGGTCCGGTAGCTCCG-1	Day3	NA	0
977	AGGTCCGGTGAGTGAC-1	Day3	NA	0
978	AGGTCCGTCGTCCAGG-1	Day3	NA	0
979	AGTAGTCAGATCCGAG-1	Day3	CAKDPQRDDYGDYVPEYFQHW_CQQSYSTPLTF	1
980	AGTAGTCAGCTCCCAG-1	Day3	NA	0
981	AGTAGTCAGGCATTGG-1	Day3	NA	0
982	AGTAGTCCAAAGCGGT-1	Day3	NA	0
983	AGTAGTCCACAACGCC-1	Day3	NA	0
984	AGTAGTCCACACCGAC-1	Day3	NA	0
985	AGTAGTCCACGTAAGG-1	Day3	NA	0
986	AGTAGTCCAGGGTATG-1	Day3	NA	0
987	AGTAGTCCATATACCG-1	Day3	NA	0
988	AGTAGTCCATATGAGA-1	Day3	NA	0
989	AGTAGTCGTAAACCTC-1	Day3	NA	0
990	AGTAGTCGTACATCCA-1	Day3	NA	0
991	AGTAGTCGTCAGCTAT-1	Day3	NA	0
992	AGTAGTCGTTATGTGC-1	Day3	CARRSSTSSMDVW_CQQSYSTLWTF	1
993	AGTAGTCGTTGAACTC-1	Day3	CARDTYYDFWSGYIELKDWFDPW_CQTWGTGSRVF	1
994	AGTAGTCTCACCAGGC-1	Day3	NA	0
995	AGTAGTCTCACCTCGT-1	Day3	NA	0
996	AGTAGTCTCATCATTC-1	Day3	NA	0
997	AGTAGTCTCATTGCCC-1	Day3	NA	0
998	AGTAGTCTCTTCATGT-1	Day3	NA	0
999	AGTCTTTAGCAGCCTC-1	Day3	NA	0
1000	AGTCTTTAGTGTACTC-1	Day3	NA	0
1001	AGTCTTTCAATGGATA-1	Day3	NA	0
1002	AGTCTTTCAGATGGGT-1	Day3	NA	0
1003	AGTCTTTGTGGCGAAT-1	Day3	NA	0
1004	AGTCTTTGTGTTAAGA-1	Day3	NA	0
1005	AGTCTTTGTTTGACTG-1	Day3	CARLVDTAIDIIFDYW_CQQYDFLPRTF	1
1006	AGTCTTTTCATGTCTT-1	Day3	CAREIPGGQQLFLNWFAPW_CQQYYSTPRTF	1
1007	AGTCTTTTCCGAATGT-1	Day3	NA	0
1008	AGTCTTTTCCTGTACC-1	Day3	CARRLQGTGSPLQYW_CQQYYSYSWTF	1
1009	AGTCTTTTCCTTGACC-1	Day3	NA	0
1010	AGTCTTTTCGGATGTT-1	Day3	NA	0
1011	AGTCTTTTCTTTCCTC-1	Day3	NA	0
1012	AGTGAGGAGAGCTTCT-1	Day3	NA	0
1013	AGTGAGGAGCTGTTCA-1	Day3	NA	0
1014	AGTGAGGAGTAGATGT-1	Day3	NA	0
1015	AGTGAGGAGTTATCGC-1	Day3	NA	0
1016	AGTGAGGCAAACTGCT-1	Day3	NA	0
1017	AGTGAGGCAGGGCATA-1	Day3	CARVGYYDILTGYYNWFDPW_CQSYDSSLSGVVF	1
1018	AGTGAGGGTATAGGTA-1	Day3	NA	0
1019	AGTGAGGGTCTGGTCG-1	Day3	NA	0
1020	AGTGAGGGTGAAAGAG-1	Day3	NA	0
1021	AGTGAGGGTTGAGGTG-1	Day3	NA	0
1022	AGTGAGGTCAACTCTT-1	Day3	NA	0
1023	AGTGAGGTCATCGATG-1	Day3	NA	0
1024	AGTGAGGTCCGTACAA-1	Day3	NA	0
1025	AGTGAGGTCTCTTATG-1	Day3	NA	0
1026	AGTGAGGTCTTTACAC-1	Day3	CARDRKGVGSTSRFDYW_CYSTDSSGNHRGVF	1
1027	AGTGGGAAGCACGCCT-1	Day3	NA	0
1028	AGTGGGAAGTCCGGTC-1	Day3	CARSDSSIVATSSRYYYYGMDVW_CQQSYSTPPAF	1
1029	AGTGGGACACAGACAG-1	Day3	CARDGTIFGVVSLLYYYYYMDVW_CQSADSSGTVF	1
1030	AGTGGGACACCGAATT-1	Day3	NA	0
1031	AGTGGGACACCTGGTG-1	Day3	NA	0
1032	AGTGGGACAGCCAGAA-1	Day3	NA	0
1033	AGTGGGACAGTCTTCC-1	Day3	NA	0
1034	AGTGGGACATCACGTA-1	Day3	CARQPRDYELNHPKWFHPW_CMQALQTPLTF	1
1035	AGTGGGAGTCCTGCTT-1	Day3	NA	0
1036	AGTGGGAGTCTACCTC-1	Day3	NA	0
1037	AGTGGGAGTGGTACAG-1	Day3	NA	0
1038	AGTGTCAAGATAGGAG-1	Day3	NA	0
1039	AGTGTCAAGATCCCGC-1	Day3	NA	0
1040	AGTGTCAAGCTAAGAT-1	Day3	NA	0
1041	AGTGTCAAGTAGGTGC-1	Day3	NA	0
1042	AGTGTCACACCTATCC-1	Day3	NA	0
1043	AGTGTCACACGGTGTC-1	Day3	NA	0
1044	AGTGTCACAGGTCGTC-1	Day3	NA	0
1045	AGTGTCAGTAGCACGA-1	Day3	NA	0
1046	AGTGTCAGTCGCGTGT-1	Day3	CARGSRRYYDSSGSVYFDYW_CQQSYSTPLTF	1
1047	AGTGTCATCCCATTAT-1	Day3	NA	0
1048	AGTTGGTAGCGAAGGG-1	Day3	CAKGDREGGATYFDYW_CYSTDSSGNHRGVF	1
1049	AGTTGGTAGCGTCTAT-1	Day3	CAREAEDSYGLDYW_CAAWDDSLSGLVF	1
1050	AGTTGGTAGGCAAAGA-1	Day3	NA	0
1051	AGTTGGTCAAGTTCTG-1	Day3	CAREGSSYYDSSGYHNFDYW_CSSYAGSNNFRVF	1
1052	AGTTGGTGTACCGGCT-1	Day3	NA	0
1053	AGTTGGTGTCGCATAT-1	Day3	NA	0
1054	AGTTGGTGTTGTGGCC-1	Day3	NA	0
1055	AGTTGGTTCACCGGGT-1	Day3	NA	0
1056	ATAACGCAGAGCAATT-1	Day3	NA	0
1057	ATAACGCCAAGTAGTA-1	Day3	CKGVRAAAGESEYW_CAAWDDSLTGWVF	1
1058	ATAACGCCACATCTTT-1	Day3	NA	0
1059	ATAACGCCATAGACTC-1	Day3	NA	0
1060	ATAACGCCATCCGCGA-1	Day3	NA	0
1061	ATAACGCCATCTCGCT-1	Day3	NA	0
1062	ATAACGCGTATCTGCA-1	Day3	NA	0
1063	ATAACGCGTGCCTTGG-1	Day3	NA	0
1064	ATAACGCGTTATCACG-1	Day3	NA	0
1065	ATAAGAGAGAGACTTA-1	Day3	NA	0
1066	ATAAGAGAGATGTGTA-1	Day3	NA	0
1067	ATAAGAGAGCCAGTTT-1	Day3	CARGAGITGTTGAFDIW_CQQYDNLPPRFTF	1
1068	ATAAGAGAGGGCTCTC-1	Day3	NA	0
1069	ATAAGAGAGTCGTTTG-1	Day3	NA	0
1070	ATAAGAGCAATAACGA-1	Day3	NA	0
1071	ATAAGAGGTGACGGTA-1	Day3	NA	0
1072	ATAAGAGTCAATCTCT-1	Day3	NA	0
1073	ATAAGAGTCAGCTCGG-1	Day3	NA	0
1074	ATAAGAGTCCAGTAGT-1	Day3	NA	0
1075	ATAAGAGTCCCTAACC-1	Day3	NA	0
1076	ATAAGAGTCTTCAACT-1	Day3	NA	0
1077	ATAGACCAGGCTAGAC-1	Day3	NA	0
1078	ATAGACCAGGTGATTA-1	Day3	CARGGLDVYDFWSAEARHDYW_CQKYNSAPRTF	1
1079	ATAGACCCACCGGAAA-1	Day3	CAKGSYSSTWLTDYW_CQTWGTGIQVF	1
1080	ATAGACCCACGTCTCT-1	Day3	NA	0
1081	ATAGACCCAGACAAGC-1	Day3	NA	0
1082	ATAGACCCATCCTAGA-1	Day3	NA	0
1083	ATAGACCCATGGTCAT-1	Day3	NA	0
1084	ATAGACCGTCACAAGG-1	Day3	NA	0
1085	ATAGACCGTGTCAATC-1	Day3	CANKRVTANSPFDYW_CGTWDSSLSAWVF	1
1086	ATAGACCGTTCCATGA-1	Day3	NA	0
1087	ATAGACCTCACAAACC-1	Day3	NA	0
1088	ATAGACCTCTGCTTGC-1	Day3	CAKQGITMSRRGAFDIW_CQQYNSYPYTF	1
1089	ATCACGAAGGTGTTAA-1	Day3	NA	0
1090	ATCACGAAGTTAGGTA-1	Day3	NA	0
1091	ATCACGACACGACTCG-1	Day3	NA	0
1092	ATCACGACACGCTTTC-1	Day3	NA	0
1093	ATCACGACAGGGCATA-1	Day3	NA	0
1094	ATCACGACATATGCTG-1	Day3	NA	0
1095	ATCACGACATCACGAT-1	Day3	NA	0
1096	ATCACGACATTTCAGG-1	Day3	NA	0
1097	ATCACGAGTAAACACA-1	Day3	CARDGASGYHSFFDHW_CSSYSRSSAPVVF	1
1098	ATCACGAGTAGCAAAT-1	Day3	NA	0
1099	ATCACGAGTCGGCACT-1	Day3	NA	0
1100	ATCACGAGTGATAAAC-1	Day3	NA	0
1101	ATCACGAGTGCCTGTG-1	Day3	NA	0
1102	ATCACGATCGTTTGCC-1	Day3	NA	0
1103	ATCACGATCTATCCTA-1	Day3	NA	0
1104	ATCACGATCTCGGACG-1	Day3	NA	0
1105	ATCATCTAGCCCTAAT-1	Day3	CARGLYWPNTHFDYW_CQVWDSSTVF	1
1106	ATCATCTAGCTGCCCA-1	Day3	NA	0
1107	ATCATCTAGGCAATTA-1	Day3	NA	0
1108	ATCATCTAGGGCTTGA-1	Day3	NA	0
1109	ATCATCTAGTCGATAA-1	Day3	NA	0
1110	ATCATCTAGTGTACCT-1	Day3	NA	0
1111	ATCATCTCAACGATGG-1	Day3	NA	0
1112	ATCATCTCAATCCAAC-1	Day3	NA	0
1113	ATCATCTGTACAGTGG-1	Day3	NA	0
1114	ATCATCTGTCTGCGGT-1	Day3	NA	0
1115	ATCATCTGTGCTAGCC-1	Day3	NA	0
1116	ATCATCTGTGGCAAAC-1	Day3	NA	0
1117	ATCATCTTCACTTCAT-1	Day3	NA	0
1118	ATCATCTTCCATGCTC-1	Day3	NA	0
1119	ATCATCTTCCGTAGTA-1	Day3	NA	0
1120	ATCATGGAGAATTCCC-1	Day3	NA	0
1121	ATCATGGAGAGATGAG-1	Day3	CAKVWVAVVRGCW_CQQYYSTPLTF	1
1122	ATCATGGAGGATATAC-1	Day3	NA	0
1123	ATCATGGAGTGTACGG-1	Day3	NA	0
1124	ATCATGGCAAACCTAC-1	Day3	NA	0
1125	ATCATGGCACTTAACG-1	Day3	NA	0
1126	ATCATGGCAGTAGAGC-1	Day3	NA	0
1127	ATCATGGCATGGAATA-1	Day3	NA	0
1128	ATCATGGCATTCTTAC-1	Day3	NA	0
1129	ATCATGGGTACTTAGC-1	Day3	CARGAFSGVVAEGWYDYW_CAAWDDSLNGYVF	1
1130	ATCATGGGTCCCTACT-1	Day3	NA	0
1131	ATCATGGGTCGTCTTC-1	Day3	NA	0
1132	ATCATGGGTGCACCAC-1	Day3	NA	0
1133	ATCATGGGTGCAGGTA-1	Day3	NA	0
1134	ATCATGGGTTCCACGG-1	Day3	NA	0
1135	ATCATGGTCAGCTTAG-1	Day3	NA	0
1136	ATCATGGTCAGTCCCT-1	Day3	NA	0
1137	ATCATGGTCCAAACTG-1	Day3	NA	0
1138	ATCCACCAGAATGTTG-1	Day3	NA	0
1139	ATCCACCAGAGGTTGC-1	Day3	CTTGKENTVTPDLGYYYYYYYMDVW_CMQTIQLPWTF	1
1140	ATCCACCAGAGTACCG-1	Day3	NA	0
1141	ATCCACCAGCCGGTAA-1	Day3	NA	0
1142	ATCCACCCATGTAAGA-1	Day3	NA	0
1143	ATCCACCGTAAACACA-1	Day3	NA	0
1144	ATCCACCGTAAAGTCA-1	Day3	CAKDLWEPPRYAFDIW_CQQYYSTLWTF	1
1145	ATCCACCGTCTCCCTA-1	Day3	NA	0
1146	ATCCACCGTTAAGATG-1	Day3	NA	0
1147	ATCCACCTCAACGGGA-1	Day3	NA	0
1148	ATCCACCTCATGTGGT-1	Day3	NA	0
1149	ATCCACCTCCCTCTTT-1	Day3	NA	0
1150	ATCCACCTCCGTTGTC-1	Day3	NA	0
1151	ATCCACCTCCTGCCAT-1	Day3	CTTLCEVTSSWSPYHSPALEYW_CYSTDSSGNHRGVF	1
1152	ATCCACCTCTACCTGC-1	Day3	CAREGGGRNYYYGMDVW_CQQYGSSPQLTF	1
1153	ATCCACCTCTACGAGT-1	Day3	NA	0
1154	ATCCGAAAGAGTCTGG-1	Day3	CARGRERVWFDPW_CQAWDSSTAVF	1
1155	ATCCGAAAGCTACCGC-1	Day3	NA	0
1156	ATCCGAAAGCTCCTTC-1	Day3	NA	0
1157	ATCCGAACACCGATAT-1	Day3	CAKDWHLLPW_CMQGTHWPRTF	1
1158	ATCCGAAGTCGCCATG-1	Day3	NA	0
1159	ATCCGAAGTTAAGTAG-1	Day3	NA	0
1160	ATCCGAAGTTACGCGC-1	Day3	NA	0
1161	ATCGAGTAGCTAAGAT-1	Day3	NA	0
1162	ATCGAGTAGCTGATAA-1	Day3	NA	0
1163	ATCGAGTCACTACAGT-1	Day3	NA	0
1164	ATCGAGTCAGACAAGC-1	Day3	NA	0
1165	ATCGAGTCAGTGAGTG-1	Day3	NA	0
1166	ATCGAGTGTCACTGGC-1	Day3	NA	0
1167	ATCGAGTGTCTAGGTT-1	Day3	NA	0
1168	ATCGAGTGTTCCACTC-1	Day3	NA	0
1169	ATCGAGTTCATGCTCC-1	Day3	NA	0
1170	ATCGAGTTCCTTTACA-1	Day3	NA	0
1171	ATCGAGTTCGAGAGCA-1	Day3	NA	0
1172	ATCTACTAGCGTGTCC-1	Day3	NA	0
1173	ATCTACTAGCGTTGCC-1	Day3	NA	0
1174	ATCTACTAGGCCGAAT-1	Day3	NA	0
1175	ATCTACTCACAGGCCT-1	Day3	NA	0
1176	ATCTACTCACGAGAGT-1	Day3	NA	0
1177	ATCTACTCATCGGAAG-1	Day3	NA	0
1178	ATCTACTGTCATACTG-1	Day3	CAREPPFGELSTDAFDIW_CQSYDSSLSGSRVF	1
1179	ATCTACTGTCCAGTTA-1	Day3	NA	0
1180	ATCTACTTCACGCATA-1	Day3	NA	0
1181	ATCTACTTCGCTTAGA-1	Day3	NA	0
1182	ATCTGCCAGATACACA-1	Day3	NA	0
1183	ATCTGCCCAATGGACG-1	Day3	NA	0
1184	ATCTGCCCACACCGAC-1	Day3	NA	0
1185	ATCTGCCCAGCCACCA-1	Day3	NA	0
1186	ATCTGCCCAGGCGATA-1	Day3	CARVFSYDSGSPATPLGYYCMDVW_CQVWAGSTAVF	1
1187	ATCTGCCGTAAGGGAA-1	Day3	NA	0
1188	ATCTGCCGTATGGTTC-1	Day3	NA	0
1189	ATCTGCCGTTCCACGG-1	Day3	NA	0
1190	ATCTGCCTCACTCCTG-1	Day3	NA	0
1191	ATCTGCCTCAGCCTAA-1	Day3	CARVACTTCWGNFDSW_CQQHSNWPPFTF	1
1192	ATCTGCCTCAGGCCCA-1	Day3	NA	0
1193	ATCTGCCTCAGGTAAA-1	Day3	NA	0
1194	ATCTGCCTCATGTGGT-1	Day3	NA	0
1195	ATCTGCCTCGTCCGTT-1	Day3	NA	0
1196	ATGAGGGAGACTAGAT-1	Day3	NA	0
1197	ATGAGGGAGAGAACAG-1	Day3	NA	0
1198	ATGAGGGAGATGTTAG-1	Day3	NA	0
1199	ATGAGGGAGGTAAACT-1	Day3	NA	0
1200	ATGAGGGCACGTCTCT-1	Day3	NA	0
1201	ATGAGGGGTAAGAGAG-1	Day3	NA	0
1202	ATGAGGGTCATGCTCC-1	Day3	NA	0
1203	ATGCGATAGAGTCTGG-1	Day3	NA	0
1204	ATGCGATAGCGGCTTC-1	Day3	NA	0
1205	ATGCGATAGCTGAAAT-1	Day3	NA	0
1206	ATGCGATCAGTCCTTC-1	Day3	NA	0
1207	ATGCGATGTACACCGC-1	Day3	NA	0
1208	ATGCGATGTGTTCGAT-1	Day3	NA	0
1209	ATGCGATTCAACACCA-1	Day3	NA	0
1210	ATGCGATTCCTTGACC-1	Day3	NA	0
1211	ATGCGATTCTCACATT-1	Day3	NA	0
1212	ATGCGATTCTGTTTGT-1	Day3	CAREATLYLITMVRGPKILTLDYW_CSSYTSSSTGVF	1
1213	ATGGGAGAGACAGAGA-1	Day3	NA	0
1214	ATGGGAGAGGGATGGG-1	Day3	NA	0
1215	ATGGGAGAGTCAATAG-1	Day3	NA	0
1216	ATGGGAGCAGTCAGCC-1	Day3	NA	0
1217	ATGGGAGGTAAGTTCC-1	Day3	NA	0
1218	ATGGGAGGTAGGGACT-1	Day3	NA	0
1219	ATGGGAGGTGGCCCTA-1	Day3	NA	0
1220	ATGGGAGGTTTGACAC-1	Day3	NA	0
1221	ATGGGAGGTTTGGGCC-1	Day3	NA	0
1222	ATGGGAGTCACCTCGT-1	Day3	CANLVNAAAGTNFDYW_CQQNNNWWTF	1
1223	ATGGGAGTCCGGCACA-1	Day3	NA	0
1224	ATGGGAGTCCGTCAAA-1	Day3	NA	0
1225	ATGGGAGTCGTCACGG-1	Day3	CAKNTAMGFFDYW_CQQYNNWPPWTF	1
1226	ATGGGAGTCTTGCATT-1	Day3	CATAIRTYDLWSGFYPTL_CQQRSNWPPITF	1
1227	ATGTGTGAGGACTGGT-1	Day3	NA	0
1228	ATGTGTGAGGTAGCCA-1	Day3	NA	0
1229	ATGTGTGCACGTCTCT-1	Day3	NA	0
1230	ATGTGTGCACTAGTAC-1	Day3	NA	0
1231	ATGTGTGCAGCAGTTT-1	Day3	NA	0
1232	ATGTGTGCAGCGTCCA-1	Day3	NA	0
1233	ATGTGTGCAGTATAAG-1	Day3	NA	0
1234	ATGTGTGGTAGCCTCG-1	Day3	NA	0
1235	ATGTGTGGTGTCCTCT-1	Day3	NA	0
1236	ATGTGTGTCCAAACTG-1	Day3	NA	0
1237	ATGTGTGTCCCATTTA-1	Day3	NA	0
1238	ATGTGTGTCGGTTAAC-1	Day3	NA	0
1239	ATGTGTGTCTAACTCT-1	Day3	NA	0
1240	ATGTGTGTCTAGAGTC-1	Day3	CARAVKEYCTSSSCYSLDVW_CQQYGSSPYTF	1
1241	ATTACTCAGTACGTAA-1	Day3	NA	0
1242	ATTACTCAGTGTACTC-1	Day3	NA	0
1243	ATTACTCCAAGGTTTC-1	Day3	CANKRKWFGELSFW_CMQRIEFPPYTF	1
1244	ATTACTCCAATGGAGC-1	Day3	NA	0
1245	ATTACTCCAGGTCTCG-1	Day3	NA	0
1246	ATTACTCGTACCCAAT-1	Day3	NA	0
1247	ATTACTCGTATCGCAT-1	Day3	NA	0
1248	ATTACTCGTCTGATTG-1	Day3	NA	0
1249	ATTACTCTCAGTGTTG-1	Day3	NA	0
1250	ATTACTCTCATACGGT-1	Day3	NA	0
1251	ATTACTCTCTTACCTA-1	Day3	NA	0
1252	ATTATCCAGACAATAC-1	Day3	CARGEGWNDVWSWFDPW_CQQSYSTPPGTF	1
1253	ATTATCCAGCTAAACA-1	Day3	NA	0
1254	ATTATCCAGGCCCTTG-1	Day3	NA	0
1255	ATTATCCAGTCAAGGC-1	Day3	NA	0
1256	ATTATCCAGTGTTTGC-1	Day3	NA	0
1257	ATTATCCCAAGCTGTT-1	Day3	NA	0
1258	ATTATCCCACCGAATT-1	Day3	NA	0
1259	ATTATCCCACTTCTGC-1	Day3	NA	0
1260	ATTATCCGTCAGAAGC-1	Day3	NA	0
1261	ATTATCCGTCATATCG-1	Day3	NA	0
1262	ATTATCCGTCCGAATT-1	Day3	NA	0
1263	ATTATCCGTGTTTGTG-1	Day3	NA	0
1264	ATTATCCGTTGTACAC-1	Day3	NA	0
1265	ATTATCCTCAATCTCT-1	Day3	NA	0
1266	ATTATCCTCGGTCTAA-1	Day3	NA	0
1267	ATTCTACAGATCGATA-1	Day3	NA	0
1268	ATTCTACAGCTAACTC-1	Day3	CARERVGWGYDYW_CNSRDSNNHWLF	1
1269	ATTCTACAGGTGATTA-1	Day3	NA	0
1270	ATTCTACCAACTGCGC-1	Day3	NA	0
1271	ATTCTACCAAGCGCTC-1	Day3	NA	0
1272	ATTCTACCAAGGACAC-1	Day3	NA	0
1273	ATTCTACCACAAGTAA-1	Day3	NA	0
1274	ATTCTACCAGGTCTCG-1	Day3	NA	0
1275	ATTCTACCATTCCTGC-1	Day3	NA	0
1276	ATTCTACGTACCAGTT-1	Day3	NA	0
1277	ATTCTACGTCCGCTGA-1	Day3	NA	0
1278	ATTCTACGTGCTGTAT-1	Day3	NA	0
1279	ATTCTACTCACAAACC-1	Day3	NA	0
1280	ATTCTACTCATCGGAT-1	Day3	NA	0
1281	ATTCTACTCCGTAGGC-1	Day3	CAHPLLAIRTTSGWTIPAGFDYW_CQHRDNWDGGSF	1
1282	ATTCTACTCGGTCTAA-1	Day3	NA	0
1283	ATTCTACTCTCCTATA-1	Day3	NA	0
1284	ATTCTACTCTGTCTCG-1	Day3	NA	0
1285	ATTGGACAGAGGTACC-1	Day3	NA	0
1286	ATTGGACAGAGTGAGA-1	Day3	NA	0
1287	ATTGGACAGCACCGTC-1	Day3	CARHTYDILTGYYKPPYYFDYW_CQQYYSTSTF	1
1288	ATTGGACAGGGTGTTG-1	Day3	NA	0
1289	ATTGGACAGTACGCCC-1	Day3	NA	0
1290	ATTGGACCAAGTTCTG-1	Day3	CARDGEGGYDFWSGYWGAAWFDPW_CQQYGSSPYTF	1
1291	ATTGGACCACAGATTC-1	Day3	NA	0
1292	ATTGGACCAGAGCCAA-1	Day3	NA	0
1293	ATTGGACCAGTATGCT-1	Day3	NA	0
1294	ATTGGACGTCTCCATC-1	Day3	NA	0
1295	ATTGGACTCCACTGGG-1	Day3	NA	0
1296	ATTGGACTCCGTAGTA-1	Day3	NA	0
1297	ATTGGACTCTGGGCCA-1	Day3	NA	0
1298	ATTGGTGAGAGGTAGA-1	Day3	NA	0
1299	ATTGGTGAGGAGTCTG-1	Day3	NA	0
1300	ATTGGTGAGGGCATGT-1	Day3	CARDDDSGSLYYW_CQTWGTGIWVF	1
1301	ATTGGTGAGGGCTCTC-1	Day3	NA	0
1302	ATTGGTGAGGTGCAAC-1	Day3	NA	0
1303	ATTGGTGAGTTTAGGA-1	Day3	NA	0
1304	ATTGGTGCAAACGTGG-1	Day3	NA	0
1305	ATTGGTGCAATAGAGT-1	Day3	NA	0
1306	ATTGGTGCAGACAGGT-1	Day3	NA	0
1307	ATTGGTGCAGCTATTG-1	Day3	NA	0
1308	ATTGGTGGTAAGTTCC-1	Day3	NA	0
1309	ATTGGTGGTCACCTAA-1	Day3	CARGKDPAEQRSWNFDIW_CQQYNSYSTF	1
1310	ATTGGTGGTCTCCCTA-1	Day3	NA	0
1311	ATTGGTGGTGAGGCTA-1	Day3	NA	0
1312	ATTGGTGGTGGGTATG-1	Day3	NA	0
1313	ATTGGTGGTTCCACTC-1	Day3	NA	0
1314	ATTGGTGGTTGGTAAA-1	Day3	NA	0
1315	ATTGGTGTCAGTTAGC-1	Day3	CARDPGNRSFDSW_CCSYAGSSPLF	1
1316	ATTGGTGTCCTAAGTG-1	Day3	NA	0
1317	ATTGGTGTCGGCGCAT-1	Day3	NA	0
1318	ATTTCTGAGTAGATGT-1	Day3	NA	0
1319	ATTTCTGCAAAGGCGT-1	Day3	NA	0
1320	ATTTCTGCAACTTGAC-1	Day3	NA	0
1321	ATTTCTGCACGGATAG-1	Day3	NA	0
1322	ATTTCTGCAGCCTTTC-1	Day3	NA	0
1323	ATTTCTGGTAGCGTCC-1	Day3	NA	0
1324	ATTTCTGGTGGCGAAT-1	Day3	NA	0
1325	CAACCAAAGAAGGACA-1	Day3	NA	0
1326	CAACCAAAGCTACCGC-1	Day3	NA	0
1327	CAACCAAAGTGTTTGC-1	Day3	CAKRGTLSSFDAFNIW_CCSYAGSYKSVF	1
1328	CAACCAACAGAGCCAA-1	Day3	NA	0
1329	CAACCAACATCCAACA-1	Day3	NA	0
1330	CAACCAACATGAAGTA-1	Day3	NA	0
1331	CAACCAACATGGGACA-1	Day3	NA	0
1332	CAACCAACATTGCGGC-1	Day3	CARVTVTTGDDWW_CQQSYSTPYTF	1
1333	CAACCAAGTATAATGG-1	Day3	NA	0
1334	CAACCAAGTATAGTAG-1	Day3	CAKVLYYYDSSGSLVDYW_CQQYYSTPSITF	1
1335	CAACCAATCTGCAGTA-1	Day3	NA	0
1336	CAACCTCAGAGGTACC-1	Day3	CARDLRVRGALLSHRARSYGMDVW_CQQYGSSLPFTF	1
1337	CAACCTCAGAGTACCG-1	Day3	NA	0
1338	CAACCTCAGGCAGTCA-1	Day3	NA	0
1339	CAACCTCAGGGATGGG-1	Day3	NA	0
1340	CAACCTCAGGGTATCG-1	Day3	NA	0
1341	CAACCTCAGTGGAGAA-1	Day3	NA	0
1342	CAACCTCAGTGTCCAT-1	Day3	NA	0
1343	CAACCTCCACAACTGT-1	Day3	NA	0
1344	CAACCTCCACCACCAG-1	Day3	NA	0
1345	CAACCTCCAGGGTACA-1	Day3	NA	0
1346	CAACCTCGTCACTTCC-1	Day3	NA	0
1347	CAACCTCGTCCGCTGA-1	Day3	NA	0
1348	CAACCTCGTGAAATCA-1	Day3	NA	0
1349	CAACCTCGTGGCGAAT-1	Day3	NA	0
1350	CAACCTCGTTCGTGAT-1	Day3	NA	0
1351	CAACCTCGTTGATTGC-1	Day3	NA	0
1352	CAACCTCTCAGCGATT-1	Day3	CARDISSASNWFDPW_CYSTDSSGKGVF	1
1353	CAACCTCTCATGTAGC-1	Day3	NA	0
1354	CAACCTCTCCACGTGG-1	Day3	CAKAVTTKIVGTSDYW_CSSYAGSNIFRVF	1
1355	CAACCTCTCGGCCGAT-1	Day3	NA	0
1356	CAACCTCTCTACTATC-1	Day3	NA	0
1357	CAACTAGAGATGTGTA-1	Day3	NA	0
1358	CAACTAGAGGCCGAAT-1	Day3	NA	0
1359	CAACTAGCAAGGCTCC-1	Day3	NA	0
1360	CAACTAGCAATGAAAC-1	Day3	NA	0
1361	CAACTAGCAATGGACG-1	Day3	NA	0
1362	CAACTAGCACAGAGGT-1	Day3	NA	0
1363	CAACTAGCAGATAATG-1	Day3	NA	0
1364	CAACTAGCAGTTTACG-1	Day3	NA	0
1365	CAACTAGCATACGCTA-1	Day3	NA	0
1366	CAACTAGGTAAAGGAG-1	Day3	NA	0
1367	CAACTAGGTGAGGGTT-1	Day3	NA	0
1368	CAACTAGTCACATGCA-1	Day3	NA	0
1369	CAACTAGTCAGGCCCA-1	Day3	NA	0
1370	CAAGAAAAGGACCACA-1	Day3	NA	0
1371	CAAGAAAAGGCAATTA-1	Day3	CAKILYYYGLGSYYTLDYW_CMQATQLPWTF	1
1372	CAAGAAAAGGTCGGAT-1	Day3	NA	0
1373	CAAGAAAAGTCCGGTC-1	Day3	NA	0
1374	CAAGAAACAAGAAAGG-1	Day3	NA	0
1375	CAAGAAACAGAGTGTG-1	Day3	NA	0
1376	CAAGAAACATCTGGTA-1	Day3	NA	0
1377	CAAGAAAGTACATGTC-1	Day3	NA	0
1378	CAAGAAAGTCAGATAA-1	Day3	NA	0
1379	CAAGAAAGTGACGCCT-1	Day3	NA	0
1380	CAAGAAAGTGGGTATG-1	Day3	CARDEAGEAGSAWYWYYFDCW_CFSYAGRYTLVF	1
1381	CAAGAAAGTGTATGGG-1	Day3	NA	0
1382	CAAGAAAGTTAAAGTG-1	Day3	NA	0
1383	CAAGAAAGTTGGTAAA-1	Day3	NA	0
1384	CAAGAAATCACCGTAA-1	Day3	NA	0
1385	CAAGAAATCAGGTAAA-1	Day3	NA	0
1386	CAAGAAATCCAAGTAC-1	Day3	NA	0
1387	CAAGAAATCTCGTTTA-1	Day3	NA	0
1388	CAAGATCAGACAAAGG-1	Day3	NA	0
1389	CAAGATCAGCCACCTG-1	Day3	NA	0
1390	CAAGATCAGCCTCGTG-1	Day3	NA	0
1391	CAAGATCAGTGTTTGC-1	Day3	CARVDCSSTSCFDYYYYYGMDVW_CQQSYSTPRTF	1
1392	CAAGATCCAAGAGTCG-1	Day3	NA	0
1393	CAAGATCCAGCTCGAC-1	Day3	NA	0
1394	CAAGATCTCTGGTGTA-1	Day3	NA	0
1395	CAAGGCCAGACAGACC-1	Day3	NA	0
1396	CAAGGCCCAGAGTGTG-1	Day3	NA	0
1397	CAAGGCCCAGTTCCCT-1	Day3	NA	0
1398	CAAGGCCCATGGAATA-1	Day3	CARAPSCSSTSCHHPDDAFDIW_CQQSYSTPPWTF	1
1399	CAAGGCCGTCATCCCT-1	Day3	NA	0
1400	CAAGGCCGTGACAAAT-1	Day3	CARMNYDFWSGYLHYYYYMDVW_CQAWDSSTGVF	1
1401	CAAGGCCTCATAGCAC-1	Day3	NA	0
1402	CAAGGCCTCCAATGGT-1	Day3	NA	0
1403	CAAGGCCTCTAACTTC-1	Day3	NA	0
1404	CAAGTTGAGAATGTGT-1	Day3	NA	0
1405	CAAGTTGAGAGTCTGG-1	Day3	NA	0
1406	CAAGTTGAGCTGTCTA-1	Day3	NA	0
1407	CAAGTTGAGTCTCGGC-1	Day3	NA	0
1408	CAAGTTGCAAATCCGT-1	Day3	NA	0
1409	CAAGTTGGTACCATCA-1	Day3	NA	0
1410	CAAGTTGGTAGCTTGT-1	Day3	NA	0
1411	CAAGTTGGTATCGCAT-1	Day3	NA	0
1412	CAAGTTGGTCAATGTC-1	Day3	CAKDSGGFPIYGMDVW_CQQANSFPLTF	1
1413	CAAGTTGGTGGCAAAC-1	Day3	NA	0
1414	CAAGTTGTCAAGGCTT-1	Day3	NA	0
1415	CAAGTTGTCGATGAGG-1	Day3	CARGSIGAGGASDYW_CAAWDDSLRRVF	1
1416	CAAGTTGTCGCGCCAA-1	Day3	NA	0
1417	CAAGTTGTCTCGATGA-1	Day3	NA	0
1418	CACAAACAGACCTAGG-1	Day3	NA	0
1419	CACAAACAGTGAAGAG-1	Day3	NA	0
1420	CACAAACCAACGATGG-1	Day3	NA	0
1421	CACAAACCACAAGTAA-1	Day3	NA	0
1422	CACAAACCACCAGTTA-1	Day3	NA	0
1423	CACAAACCAGCTGTAT-1	Day3	NA	0
1424	CACAAACCATCCAACA-1	Day3	NA	0
1425	CACAAACGTAACGTTC-1	Day3	CARDTGIGLTSEGMDVW_CQAWDSSTVVF	1
1426	CACAAACGTCATGCAT-1	Day3	NA	0
1427	CACAAACGTGCTCTTC-1	Day3	NA	0
1428	CACAAACTCAGGTTCA-1	Day3	CASGRTILEVQLGYW_CQSADSSGTYPDVVF	1
1429	CACACAAAGAACTCGG-1	Day3	NA	0
1430	CACACAAAGAGTGAGA-1	Day3	CASHDPQTYFDYW_CNSRDSSGNHFWVF	1
1431	CACACAAAGATGTCGG-1	Day3	NA	0
1432	CACACAAAGTGAATTG-1	Day3	NA	0
1433	CACACAACACGGTGTC-1	Day3	NA_CQAWDSSTVVF	2
1434	CACACAACAGCTATTG-1	Day3	CAKDSSGFIPDYW_CQTWATGIQVF	1
1435	CACACAACATCCGTGG-1	Day3	NA	0
1436	CACACAAGTCCGCTGA-1	Day3	CAREGSTRVDYW_CMIWHNSAWVF	1
1437	CACACAAGTTCCCGAG-1	Day3	NA	0
1438	CACACAATCACGATGT-1	Day3	NA	0
1439	CACACAATCCCATTTA-1	Day3	NA	0
1440	CACACAATCCGTAGTA-1	Day3	NA	0
1441	CACACCTAGAGCCCAA-1	Day3	NA	0
1442	CACACCTAGCAGACTG-1	Day3	NA	0
1443	CACACCTAGCAGATCG-1	Day3	CARDLLRRQRRPESWYLDYW_CGTWDSSLSAGVF	1
1444	CACACCTAGGCTACGA-1	Day3	NA	0
1445	CACACCTAGGGATCTG-1	Day3	NA	0
1446	CACACCTCACCAACCG-1	Day3	NA	0
1447	CACACCTCACGAAACG-1	Day3	NA	0
1448	CACACCTCAGCGAACA-1	Day3	NA	0
1449	CACACCTCATGGTAGG-1	Day3	CARDSPGYCGGDCYSGGFDPW_CMQALQTPHTF	1
1450	CACACCTGTAAATGTG-1	Day3	NA	0
1451	CACACCTGTACAGCAG-1	Day3	NA	0
1452	CACACCTGTCGCTTTC-1	Day3	NA	0
1453	CACACCTGTCTCTCTG-1	Day3	NA	0
1454	CACACCTGTGCCTTGG-1	Day3	NA	0
1455	CACACCTGTTGATTGC-1	Day3	NA	0
1456	CACACCTTCGCCGTGA-1	Day3	NA	0
1457	CACACTCAGCGTTGCC-1	Day3	NA	0
1458	CACACTCAGGAATCGC-1	Day3	NA	0
1459	CACACTCAGTCGATAA-1	Day3	NA	0
1460	CACACTCAGTGGAGAA-1	Day3	NA	0
1461	CACACTCCACACCGAC-1	Day3	NA	0
1462	CACACTCCACGGCGTT-1	Day3	NA	0
1463	CACACTCCAGAGTGTG-1	Day3	NA	0
1464	CACACTCCAGGGTACA-1	Day3	NA	0
1465	CACACTCCATACCATG-1	Day3	NA	0
1466	CACACTCGTCATGCAT-1	Day3	NA	0
1467	CACACTCGTCCATGAT-1	Day3	NA	0
1468	CACACTCGTGAGGGAG-1	Day3	NA	0
1469	CACACTCGTTAGGGTG-1	Day3	NA	0
1470	CACACTCTCCAAACTG-1	Day3	CVKARRGYCSGGSCYSAGGAFDIW_CQQLNSYPRTF	1
1471	CACACTCTCGTAGATC-1	Day3	NA	0
1472	CACACTCTCTCAACTT-1	Day3	NA	0
1473	CACACTCTCTTTACGT-1	Day3	NA	0
1474	CACAGGCAGACGCACA-1	Day3	NA	0
1475	CACAGGCAGCGATATA-1	Day3	NA	0
1476	CACAGGCAGCGTTGCC-1	Day3	NA	0
1477	CACAGGCAGGAGTAGA-1	Day3	NA	0
1478	CACAGGCAGGCCGAAT-1	Day3	CANGGPLGYYDSSGDHVW_CMIWHSSAWVF	1
1479	CACAGGCAGGCTAGAC-1	Day3	NA	0
1480	CACAGGCCAACAACCT-1	Day3	NA	0
1481	CACAGGCCAGTAAGAT-1	Day3	NA	0
1482	CACAGGCGTCGGGTCT-1	Day3	NA	0
1483	CACAGGCTCACGAAGG-1	Day3	NA	0
1484	CACAGGCTCCTACAGA-1	Day3	CKWKYPSEFDFW_CQQYNSYSEYTF	1
1485	CACAGTAAGAGCAATT-1	Day3	NA	0
1486	CACAGTAAGAGTCGGT-1	Day3	NA	0
1487	CACAGTACACGTAAGG-1	Day3	NA	0
1488	CACAGTACATCCGCGA-1	Day3	NA	0
1489	CACAGTAGTACCGAGA-1	Day3	NA	0
1490	CACAGTAGTAGCGCAA-1	Day3	NA	0
1491	CACAGTAGTCCCTACT-1	Day3	CARHAKGANYFDYW_CCSYAGSYTWVF	1
1492	CACAGTAGTGCACCAC-1	Day3	CTTEGAHATGGAFEIW_CQQYYSSPPWTF	1
1493	CACAGTAGTTCTGAAC-1	Day3	CARGDYSSSWYHGLENYYYMDVW_CLLYYGGVVF	1
1494	CACAGTAGTTGTACAC-1	Day3	NA	0
1495	CACAGTATCAGTCCCT-1	Day3	NA	0
1496	CACAGTATCATTGCGA-1	Day3	NA	0
1497	CACAGTATCCCACTTG-1	Day3	NA	0
1498	CACATAGAGATAGGAG-1	Day3	NA	0
1499	CACATAGAGTGAACAT-1	Day3	NA	0
1500	CACATAGAGTGCCATT-1	Day3	NA	0
1501	CACATAGCACCGATAT-1	Day3	NA	0
1502	CACATAGCAGATGAGC-1	Day3	NA	0
1503	CACATAGCAGGACGTA-1	Day3	CARHSGAIAAAGITDYW_CQQRSNWPPLITF	1
1504	CACATAGCAGTCCTTC-1	Day3	NA	0
1505	CACATAGCATAGTAAG-1	Day3	NA	0
1506	CACATAGCATCATCCC-1	Day3	NA	0
1507	CACATAGGTACGACCC-1	Day3	NA	0
1508	CACATAGGTCCAACTA-1	Day3	NA	0
1509	CACATAGTCCGAATGT-1	Day3	NA	0
1510	CACATAGTCGCCTGAG-1	Day3	NA	0
1511	CACATAGTCTGCGTAA-1	Day3	NA	0
1512	CACATAGTCTGGAGCC-1	Day3	NA	0
1513	CACATAGTCTTGTATC-1	Day3	NA	0
1514	CACATTTAGACAGAGA-1	Day3	NA	0
1515	CACATTTAGAGTGAGA-1	Day3	NA	0
1516	CACATTTAGGATTCGG-1	Day3	CARSTTIWSGYYGPALIGDYW_CLLYYGGAWVF	1
1517	CACATTTAGGCTAGCA-1	Day3	CARGASSTSSMDVW_CSSYTSSSTWVF	1
1518	CACATTTCAATGGTCT-1	Day3	NA	0
1519	CACATTTCATGCCCGA-1	Day3	CAREDYYDSSGYYPNDGAFDIW_CAAWDDSLNGCVY	1
1520	CACATTTGTCTGGAGA-1	Day3	NA	0
1521	CACATTTGTGGGTATG-1	Day3	NA	0
1522	CACATTTGTTAAGGGC-1	Day3	NA	0
1523	CACATTTTCAACGAAA-1	Day3	CAKVSARGVTVYYFDSW_CQAWDSSTVEF	1
1524	CACATTTTCACGCATA-1	Day3	NA	0
1525	CACCACTCAGCGATCC-1	Day3	CARGGNTQRYYDPNYYFDYW_CQQRSNWPSLTF	1
1526	CACCACTCATCGTCGG-1	Day3	NA	0
1527	CACCACTGTAGCTAAA-1	Day3	CVKALWFGELGNWFDPW_CQQRSNWPLTF	1
1528	CACCACTGTCCTGCTT-1	Day3	NA	0
1529	CACCACTGTGAGGGAG-1	Day3	NA	0
1530	CACCACTTCAGTTCGA-1	Day3	NA	0
1531	CACCACTTCTGATTCT-1	Day3	NA	0
1532	CACCAGGAGAGTCGGT-1	Day3	NA	0
1533	CACCAGGCAGGGAGAG-1	Day3	NA	0
1534	CACCAGGCATCTACGA-1	Day3	NA	0
1535	CACCAGGGTCCGTGAC-1	Day3	NA	0
1536	CACCAGGGTTACGCGC-1	Day3	NA	0
1537	CACCAGGTCAAACGGG-1	Day3	NA	0
1538	CACCAGGTCATTCACT-1	Day3	NA	0
1539	CACCAGGTCCCTTGCA-1	Day3	NA	0
1540	CACCAGGTCCTTTACA-1	Day3	NA	0
1541	CACCAGGTCGTTACGA-1	Day3	NA	0
1542	CACCAGGTCTTGCATT-1	Day3	NA	0
1543	CACCTTGAGATAGGAG-1	Day3	CTRDPRISPVVGITGYYYMDVW_CQQYNNWPRTF	1
1544	CACCTTGAGGCACATG-1	Day3	NA	0
1545	CACCTTGCAAAGCGGT-1	Day3	NA	0
1546	CACCTTGCATGTTCCC-1	Day3	NA	0
1547	CACCTTGGTCTTCGTC-1	Day3	NA	0
1548	CACCTTGGTTGTTTGG-1	Day3	NA	0
1549	CACCTTGTCCAGTATG-1	Day3	NA	0
1550	CACCTTGTCCTCAATT-1	Day3	NA	0
1551	CACCTTGTCCTTCAAT-1	Day3	NA	0
1552	CACCTTGTCTTCAACT-1	Day3	CTTGIFYYDSSGYANDAFDIW_CYSTDSSGNHRVF	1
1553	CACTCCAAGAGACTTA-1	Day3	NA	0
1554	CACTCCACACATGTGT-1	Day3	CASGDFWSGYLDYW_CGTWDSSLSAGVF	1
1555	CACTCCACATCTACGA-1	Day3	NA	0
1556	CACTCCAGTAATCGTC-1	Day3	NA	0
1557	CACTCCAGTACGACCC-1	Day3	NA	0
1558	CACTCCAGTATCACCA-1	Day3	NA	0
1559	CACTCCAGTCTGGAGA-1	Day3	NA	0
1560	CACTCCAGTGTAAGTA-1	Day3	NA	0
1561	CAGAATCAGCAGACTG-1	Day3	NA	0
1562	CAGAATCAGCGATTCT-1	Day3	NA	0
1563	CAGAATCAGGGAAACA-1	Day3	NA	0
1564	CAGAATCAGTCGTACT-1	Day3	NA	0
1565	CAGAATCCAATGTTGC-1	Day3	CALWELLGSDYFDYW_CLLSYSGARVF	1
1566	CAGAATCCACCAGTTA-1	Day3	NA	0
1567	CAGAATCCACGTTGGC-1	Day3	NA	0
1568	CAGAATCCACTGTGTA-1	Day3	NA_CVLYMGSGIWVF	1
1569	CAGAATCCATCCGGGT-1	Day3	NA	0
1570	CAGAATCGTGTAACGG-1	Day3	NA	0
1571	CAGAATCGTTCAGGCC-1	Day3	NA	0
1572	CAGAATCTCACTGGGC-1	Day3	NA	0
1573	CAGAATCTCCTTGACC-1	Day3	NA	0
1574	CAGAATCTCTGGAGCC-1	Day3	NA	0
1575	CAGAATCTCTTCCTTC-1	Day3	CVKVSQWLANENW_CQQYDNSPQTF	1
1576	CAGAGAGAGCAGGTCA-1	Day3	CARAHSTSCYRDAFDIW_CQSYDSSLSGQGVF	1
1577	CAGAGAGAGCTTATCG-1	Day3	CVKDRGGYGDYW_CQQYYNTPRTF	1
1578	CAGAGAGAGTCCCACG-1	Day3	NA	0
1579	CAGAGAGCATGCAACT-1	Day3	NA	0
1580	CAGAGAGCATGCCACG-1	Day3	NA	0
1581	CAGAGAGGTAGCGTAG-1	Day3	NA	0
1582	CAGAGAGGTTCCATGA-1	Day3	NA	0
1583	CAGAGAGTCAATCACG-1	Day3	CARVYYDRSAYYGMGEALDLW_CQVWDSGTVVF	1
1584	CAGAGAGTCGTCTGCT-1	Day3	NA	0
1585	CAGAGAGTCTGACCTC-1	Day3	NA	0
1586	CAGATCAAGGGTGTGT-1	Day3	NA	0
1587	CAGATCACACAAGTAA-1	Day3	NA	0
1588	CAGATCACATCTCGCT-1	Day3	CASDYCSSTSCYLWGGSGFDYW_CSSYAGSNNFWVF	1
1589	CAGATCAGTTGGACCC-1	Day3	NA	0
1590	CAGATCATCACAACGT-1	Day3	CAARDIYCGGDCRSPDGAFDIW_CQQYDNLPYTF	1
1591	CAGATCATCAGCGATT-1	Day3	NA	0
1592	CAGATCATCCTTAATC-1	Day3	NA	0
1593	CAGCAGCAGCACCGCT-1	Day3	NA	0
1594	CAGCAGCAGCTCCTCT-1	Day3	NA	0
1595	CAGCAGCAGTCGAGTG-1	Day3	CAKDFRGYSGYDRLYFDYW_CQQYYSTPNTF	1
1596	CAGCAGCCAGCGATCC-1	Day3	CARNYGDSSPSDYW_CMQALQTPWTF	1
1597	CAGCAGCTCCCTAATT-1	Day3	NA	0
1598	CAGCAGCTCGAATGGG-1	Day3	NA	0
1599	CAGCAGCTCGCACTCT-1	Day3	NA	0
1600	CAGCAGCTCTAAGCCA-1	Day3	NA	0
1601	CAGCATAAGATGAGAG-1	Day3	NA	0
1602	CAGCATACAGGAATCG-1	Day3	NA	0
1603	CAGCATACAGGCTCAC-1	Day3	NA	0
1604	CAGCATAGTCGGCTCA-1	Day3	CAKDQTGDGAFDIW_CCSYAGSYTSVF	1
1605	CAGCATAGTGTATGGG-1	Day3	NA	0
1606	CAGCATAGTTCCACAA-1	Day3	CARDKGTAMVTIGDYW_CQQYNSYPFTF	1
1607	CAGCATAGTTGATTGC-1	Day3	NA	0
1608	CAGCATAGTTTGACAC-1	Day3	NA	0
1609	CAGCATATCTCCAACC-1	Day3	NA	0
1610	CAGCATATCTTCAACT-1	Day3	NA	0
1611	CAGCATATCTTGCAAG-1	Day3	NA	0
1612	CAGCCGACACCAGGCT-1	Day3	NA	0
1613	CAGCCGACAGTCCTTC-1	Day3	NA	0
1614	CAGCCGAGTCAGAGGT-1	Day3	CATSTYCSTSSCYLNYW_CSSYANYNPVWVF	2
1615	CAGCCGATCAGAGCTT-1	Day3	NA	0
1616	CAGCCGATCCCTGACT-1	Day3	NA	0
1617	CAGCCGATCCTAGAAC-1	Day3	NA	0
1618	CAGCCGATCTAACTTC-1	Day3	CARSPSEGITIFDEYYYGMDVW_CLQDYNYPRTF	1
1619	CAGCCGATCTTTCCTC-1	Day3	NA	0
1620	CAGCGACAGAAACCAT-1	Day3	NA	0
1621	CAGCGACAGAGCAATT-1	Day3	NA	0
1622	CAGCGACAGCAGACTG-1	Day3	NA	0
1623	CAGCGACAGCCCGAAA-1	Day3	NA	0
1624	CAGCGACAGGGAAACA-1	Day3	NA	0
1625	CAGCGACAGTTAAGTG-1	Day3	NA	0
1626	CAGCGACCAAGGACAC-1	Day3	NA	0
1627	CAGCGACCACATCTTT-1	Day3	NA	0
1628	CAGCGACCAGCATGAG-1	Day3	CAKDIRSGAGVLDYW_CQQRTNWPPGTF	1
1629	CAGCGACCATCATCCC-1	Day3	NA	0
1630	CAGCGACCATGGTAGG-1	Day3	NA	0
1631	CAGCGACGTTCCGGCA-1	Day3	NA	0
1632	CAGCGACTCAGCCTAA-1	Day3	NA	0
1633	CAGCGACTCAGTGTTG-1	Day3	NA	0
1634	CAGCGACTCGAACTGT-1	Day3	NA	0
1635	CAGCGACTCGGCATCG-1	Day3	NA	0
1636	CAGCTAAAGACACTAA-1	Day3	NA	0
1637	CAGCTAAAGTGAACAT-1	Day3	CTRDSPPYYYDSSGSNPEDFDYW_CAAWDDSLNGPVF	1
1638	CAGCTAACACGGCGTT-1	Day3	NA	0
1639	CAGCTAACACGTGAGA-1	Day3	NA	0
1640	CAGCTAACATCACCCT-1	Day3	NA	0
1641	CAGCTAACATGCAATC-1	Day3	NA	0
1642	CAGCTAAGTCGAGATG-1	Day3	NA	0
1643	CAGCTAAGTTAGAACA-1	Day3	NA	0
1644	CAGCTAATCGCCAAAT-1	Day3	NA	0
1645	CAGCTAATCGCCTGTT-1	Day3	NA	0
1646	CAGCTAATCTGGGCCA-1	Day3	NA	0
1647	CAGCTGGAGAGCCTAG-1	Day3	CARDPQSGPDYW_CSSYTSSSSWVF	1
1648	CAGCTGGAGAGCTGGT-1	Day3	NA	0
1649	CAGCTGGAGCATGGCA-1	Day3	CANNSHFSHDYR_CQQYGGSNLFTY	1
1650	CAGCTGGAGTAGGTGC-1	Day3	NA	0
1651	CAGCTGGCACGGACAA-1	Day3	NA	0
1652	CAGCTGGCATTGAGCT-1	Day3	CARESMGSFGDDYW_CMIWHSSAVEF	1
1653	CAGCTGGGTAAGTGGC-1	Day3	NA	0
1654	CAGCTGGGTCGCGTGT-1	Day3	NA	0
1655	CAGCTGGTCAGAGGTG-1	Day3	CARVGVVVPAADHYFDYW_CQQYNNWVTF	1
1656	CAGCTGGTCCCAAGAT-1	Day3	CARNRIAVAGTWYFDYW_CQQYNNWPPGTF	1
1657	CAGCTGGTCCTTTCGG-1	Day3	NA	0
1658	CAGGTGCAGAAGGTTT-1	Day3	CARGTYYYDSSGYYPFDYW_CLLSYSGAWVF	1
1659	CAGGTGCAGCCACGCT-1	Day3	NA	0
1660	CAGGTGCAGTCCAGGA-1	Day3	NA	0
1661	CAGGTGCCACCAGTTA-1	Day3	CARAPCSSTTCYKKGAFDYW_CQQSYSTLWTF	1
1662	CAGGTGCCACGAAATA-1	Day3	NA	0
1663	CAGGTGCCAGCCTATA-1	Day3	CVREAPQYCSGRNCHWGAGFFDYW_CQQYYSRPPTF	1
1664	CAGGTGCCAGCTGCAC-1	Day3	CARDSNYDFWSGYYPFDYW_CMQNTQVPITF	1
1665	CAGGTGCCATATGGTC-1	Day3	CAKRSTRELRYFDYW_CVLYMGTGNWVF	1
1666	CAGGTGCGTATATCCG-1	Day3	NA	0
1667	CAGGTGCGTTCCACGG-1	Day3	NA	0
1668	CAGGTGCTCCCAAGAT-1	Day3	NA	0
1669	CAGGTGCTCTCTGCTG-1	Day3	NA	0
1670	CAGGTGCTCTCTTATG-1	Day3	NA	0
1671	CAGTAACAGGACGAAA-1	Day3	NA	0
1672	CAGTAACCACCTATCC-1	Day3	NA	0
1673	CAGTAACCACGTTGGC-1	Day3	NA	0
1674	CAGTAACCATTTGCTT-1	Day3	NA	0
1675	CAGTAACGTTACGCGC-1	Day3	NA	0
1676	CAGTAACTCAACACCA-1	Day3	NA	0
1677	CAGTAACTCACGGTTA-1	Day3	NA	0
1678	CAGTAACTCCCTCTTT-1	Day3	NA	0
1679	CAGTAACTCGTACCGG-1	Day3	NA	0
1680	CAGTCCTAGAACTCGG-1	Day3	CTRVYYDFWRGPEWFDPW_CQQGYSSPRTF	1
1681	CAGTCCTAGACGCACA-1	Day3	NA	0
1682	CAGTCCTAGAGTCGGT-1	Day3	NA	0
1683	CAGTCCTAGATTACCC-1	Day3	NA	0
1684	CAGTCCTAGTAATCCC-1	Day3	NA	0
1685	CAGTCCTAGTACTTGC-1	Day3	NA	0
1686	CAGTCCTCAATTGCTG-1	Day3	NA	0
1687	CAGTCCTCACGAGAGT-1	Day3	CARGEYYDYVWGSYRYGPLDYW_CGADHGSGSNFVLVF	1
1688	CAGTCCTCAGAGTGTG-1	Day3	NA	0
1689	CAGTCCTCAGCCACCA-1	Day3	NA	0
1690	CAGTCCTCAGTCAGCC-1	Day3	NA	0
1691	CAGTCCTCATATACGC-1	Day3	NA	0
1692	CAGTCCTCATATGAGA-1	Day3	NA	0
1693	CAGTCCTCATTCACTT-1	Day3	NA	0
1694	CAGTCCTCATTCCTCG-1	Day3	CAKGTFMVRGVILIPNPDYW_CMQGIHLPRVYTF	1
1695	CAGTCCTGTAAACGCG-1	Day3	NA	0
1696	CAGTCCTGTGAAGGCT-1	Day3	CARTSSSWLGWYFDYW_CSSYTSSSTLSVF	1
1697	CAGTCCTGTGACCAAG-1	Day3	NA	0
1698	CAGTCCTTCATAACCG-1	Day3	NA	0
1699	CAGTCCTTCGCGGATC-1	Day3	CARRGGSSGWYQFDPW_CQQANSFPFTF	1
1700	CAGTCCTTCTACTCAT-1	Day3	NA	0
1701	CAGTCCTTCTTCGGTC-1	Day3	NA	0
1702	CATATGGAGACTTTCG-1	Day3	CARDTAVAGTWDYW_CCSYAGSSTPWVF	1
1703	CATATGGAGCGGATCA-1	Day3	NA	0
1704	CATATGGAGGCGCTCT-1	Day3	CARESEDRGYGSGSYSRSYYYGMDVW_CQQSYSTRRTF	1
1705	CATATGGCAAGTAGTA-1	Day3	NA	0
1706	CATATGGGTACCAGTT-1	Day3	NA	0
1707	CATATGGGTGTGACCC-1	Day3	NA	0
1708	CATATGGTCAGCAACT-1	Day3	NA	0
1709	CATATTCAGCAACGGT-1	Day3	NA	0
1710	CATATTCAGCATCATC-1	Day3	NA	0
1711	CATATTCAGCGTGTCC-1	Day3	NA	0
1712	CATATTCCAAGGGTCA-1	Day3	NA	0
1713	CATATTCCAGCCAATT-1	Day3	CARDPRVSSWRDYYYGMDVW_CGTWDTSLSAWVF	1
1714	CATATTCGTCAGAATA-1	Day3	NA	0
1715	CATATTCGTTACCGAT-1	Day3	CVRGQYSNNYYKVGDHW_CQYYSTYSGAF	1
1716	CATATTCGTTGGGACA-1	Day3	NA	0
1717	CATATTCTCAGCTCGG-1	Day3	NA	0
1718	CATATTCTCATGTAGC-1	Day3	CAKDLHNYVLPRALFDRW_CQQYGSSLRTF	1
1719	CATATTCTCGGATGGA-1	Day3	NA	0
1720	CATATTCTCGTTTGCC-1	Day3	NA	0
1721	CATATTCTCTCACATT-1	Day3	NA	0
1722	CATATTCTCTTGCAAG-1	Day3	NA	0
1723	CATATTCTCTTGTATC-1	Day3	NA	0
1724	CATCAAGAGCCCAGCT-1	Day3	NA	0
1725	CATCAAGAGTGGGATC-1	Day3	NA	0
1726	CATCAAGAGTTGAGTA-1	Day3	NA	0
1727	CATCAAGCAAGACGTG-1	Day3	NA	0
1728	CATCAAGCAATTGCTG-1	Day3	NA	0
1729	CATCAAGCATATGAGA-1	Day3	NA	0
1730	CATCAAGCATTTGCTT-1	Day3	NA	0
1731	CATCAAGTCCTTCAAT-1	Day3	CAAPGIAAAGTIDYW_CQQANSFPYTF	1
1732	CATCAAGTCGTCACGG-1	Day3	NA	0
1733	CATCAAGTCTCTAAGG-1	Day3	NA	0
1734	CATCAAGTCTGTCCGT-1	Day3	NA	0
1735	CATCAGAAGAAGGTGA-1	Day3	NA	0
1736	CATCAGAAGAGTCTGG-1	Day3	NA	0
1737	CATCAGAAGTCCAGGA-1	Day3	NA	0
1738	CATCAGAAGTTACGGG-1	Day3	CAKDIAPREENYYYYMDVW_CQQRSNWPPWLTF	1
1739	CATCAGACAATAACGA-1	Day3	NA	0
1740	CATCAGACACCGATAT-1	Day3	NA	0
1741	CATCAGACACTCGACG-1	Day3	NA	0
1742	CATCAGAGTCTCGTTC-1	Day3	NA	0
1743	CATCAGAGTCTGCCAG-1	Day3	NA	0
1744	CATCAGAGTGGAAAGA-1	Day3	NA	0
1745	CATCAGATCAGGATCT-1	Day3	NA	0
1746	CATCAGATCCGCGGTA-1	Day3	NA	0
1747	CATCAGATCGGAGGTA-1	Day3	NA	0
1748	CATCAGATCTGGTGTA-1	Day3	NA	0
1749	CATCCACAGACATAAC-1	Day3	NA	0
1750	CATCCACAGAGGTTGC-1	Day3	NA_CATWDDSLSGFWVF	1
1751	CATCCACAGTGGTCCC-1	Day3	NA	0
1752	CATCCACCAAGGGTCA-1	Day3	CARPGTIEIGGYYYYGMDVW_CQQYNNWLTF	1
1753	CATCCACCACACGCTG-1	Day3	NA	0
1754	CATCCACCACTTCTGC-1	Day3	NA	0
1755	CATCCACCAGCTGTGC-1	Day3	NA	0
1756	CATCCACCAGTCCTTC-1	Day3	NA	0
1757	CATCCACGTAAAGTCA-1	Day3	NA	0
1758	CATCCACGTATATCCG-1	Day3	CARDLAGSWSSGQFDYW_CSSYAGSNSCVF	1
1759	CATCCACGTCTCCACT-1	Day3	NA	0
1760	CATCCACGTGTGCCTG-1	Day3	NA	0
1761	CATCGAAAGAATGTGT-1	Day3	NA	0
1762	CATCGAAAGACCACGA-1	Day3	NA	0
1763	CATCGAAAGGATCGCA-1	Day3	NA	0
1764	CATCGAAAGGCGTACA-1	Day3	NA	0
1765	CATCGAAAGGGTTTCT-1	Day3	NA	0
1766	CATCGAAAGTAGGCCA-1	Day3	NA	0
1767	CATCGAACAAGTAGTA-1	Day3	CARHATVTNQGLGYW_NA	3
1768	CATCGAACAGGTCGTC-1	Day3	NA	0
1769	CATCGAACAGTGGAGT-1	Day3	NA	0
1770	CATCGAACATGACGGA-1	Day3	NA	0
1771	CATCGAACATGGTAGG-1	Day3	NA	0
1772	CATCGAACATTCTCAT-1	Day3	NA	0
1773	CATCGAAGTATTCGTG-1	Day3	NA	0
1774	CATCGAAGTCCTAGCG-1	Day3	NA	0
1775	CATCGAAGTCGAATCT-1	Day3	NA	0
1776	CATCGAAGTCTGATCA-1	Day3	NA	0
1777	CATCGAAGTCTTCGTC-1	Day3	CTTAITPSKGAFDIW_CQSYDSSLTGYVF	1
1778	CATCGAATCAGTACGT-1	Day3	NA	0
1779	CATCGAATCATCGATG-1	Day3	NA	0
1780	CATCGGGAGCTACCTA-1	Day3	NA	0
1781	CATCGGGCACCAACCG-1	Day3	NA	0
1782	CATCGGGCACGTAAGG-1	Day3	NA	0
1783	CATCGGGCATCGGACC-1	Day3	NA	0
1784	CATCGGGCATTGAGCT-1	Day3	NA	0
1785	CATCGGGGTAGCTGCC-1	Day3	CAKDPTTVAGRGYYGMDVW_CMQRIEFPRTL	1
1786	CATCGGGGTGCACCAC-1	Day3	NA	0
1787	CATCGGGGTTATCGGT-1	Day3	CAKWAPGGSGSYYFDYW_CVLYLGSGIWMF	1
1788	CATCGGGGTTCCACTC-1	Day3	NA	0
1789	CATCGGGTCACAGTAC-1	Day3	NA	0
1790	CATCGGGTCACGCGGT-1	Day3	NA	0
1791	CATCGGGTCATGTGGT-1	Day3	NA	0
1792	CATGACAAGAGCCTAG-1	Day3	CARVIGGTTYSYGSASYYWLGYW_CGSYTSMNTFVF	1
1793	CATGACAAGAGTTGGC-1	Day3	NA	0
1794	CATGACAAGCGGCTTC-1	Day3	NA	0
1795	CATGACACATAGTAAG-1	Day3	CAREWRTMIVVVITSSGAFDIW_CQSYDSSLSGLWVF	1
1796	CATGACAGTCCGCTGA-1	Day3	NA	0
1797	CATGACAGTCTCCCTA-1	Day3	NA	0
1798	CATGACAGTGGACGAT-1	Day3	NA	0
1799	CATGACAGTTCGTTGA-1	Day3	NA	0
1800	CATGACATCAAAGTAG-1	Day3	NA	0
1801	CATGACATCACCACCT-1	Day3	NA	0
1802	CATGCCTAGAAGGTTT-1	Day3	NA	0
1803	CATGCCTAGATCCTGT-1	Day3	NA	0
1804	CATGCCTAGATGCCTT-1	Day3	NA	0
1805	CATGCCTCAATGTAAG-1	Day3	NA	0
1806	CATGCCTCACTGTCGG-1	Day3	NA	0
1807	CATGCCTCAGGGATTG-1	Day3	NA	0
1808	CATGCCTCATAACCTG-1	Day3	NA	0
1809	CATGCCTGTAACGACG-1	Day3	NA	0
1810	CATGCCTGTAAGCACG-1	Day3	NA	0
1811	CATGCCTGTACCGGCT-1	Day3	NA	0
1812	CATGCCTGTGCAGTAG-1	Day3	NA	0
1813	CATGCCTGTGGTCTCG-1	Day3	NA	0
1814	CATGCCTGTTCAGTAC-1	Day3	NA	0
1815	CATGCCTTCCAAACTG-1	Day3	NA_CLQYSINSQGTF	1
1816	CATGCCTTCCCATTTA-1	Day3	NA	0
1817	CATGCCTTCCGTACAA-1	Day3	NA	0
1818	CATGCCTTCGACCAGC-1	Day3	NA	0
1819	CATGCCTTCTAACGGT-1	Day3	NA	0
1820	CATGCCTTCTGTCAAG-1	Day3	NA	0
1821	CATGCCTTCTTAGAGC-1	Day3	NA	0
1822	CATGGCGAGGACAGCT-1	Day3	NA	0
1823	CATGGCGAGTCATGCT-1	Day3	CARAEVSSSGYYPNDYW_CQAWDSSNWVF	1
1824	CATGGCGCAATAGAGT-1	Day3	NA	0
1825	CATGGCGCAGCGATCC-1	Day3	CARQLSNSWFYYYYGMDVW_CQQTYSTPPTF	1
1826	CATGGCGCATCCCATC-1	Day3	NA	0
1827	CATGGCGGTAAGAGAG-1	Day3	CARQGLPAAIFGGSGWFDPW_CQSYDSSLSGSGVF	1
1828	CATGGCGGTGTCCTCT-1	Day3	NA	0
1829	CATGGCGTCACGACTA-1	Day3	NA	0
1830	CATGGCGTCATTGCCC-1	Day3	NA	0
1831	CATTATCAGTGGTAAT-1	Day3	CTTGLGYW_CQSADSSGTWVF	1
1832	CATTATCCAAAGTCAA-1	Day3	NA	0
1833	CATTATCCACACTGCG-1	Day3	NA	0
1834	CATTATCCATGCCCGA-1	Day3	NA	0
1835	CATTATCCATTAACCG-1	Day3	NA	0
1836	CATTATCGTAGCCTCG-1	Day3	NA	0
1837	CATTATCGTGGCCCTA-1	Day3	NA	0
1838	CATTATCGTGTATGGG-1	Day3	NA	0
1839	CATTATCGTTATCACG-1	Day3	NA	0
1840	CATTATCGTTCACCTC-1	Day3	NA	0
1841	CATTATCTCAGTCAGT-1	Day3	NA	0
1842	CATTCGCAGACTAGGC-1	Day3	NA_CQNYNSAHLTF	1
1843	CATTCGCAGATGTTAG-1	Day3	NA	0
1844	CATTCGCAGCGCCTTG-1	Day3	CNSRDSSGNPYWVF_CQQYGSPF	1
1845	CATTCGCAGCGTGTCC-1	Day3	NA	0
1846	CATTCGCAGCTACCGC-1	Day3	CARAPSSLAIFGVVIIPRFDYW_CSSYTSSSTPYVF	1
1847	CATTCGCAGCTTCGCG-1	Day3	NA	0
1848	CATTCGCAGTGAAGAG-1	Day3	NA	0
1849	CATTCGCGTTAAAGAC-1	Day3	NA	0
1850	CATTCGCGTTTGACAC-1	Day3	NA	0
1851	CATTCGCTCACATAGC-1	Day3	NA	0
1852	CATTCGCTCACCTCGT-1	Day3	NA	0
1853	CATTCGCTCCAGTAGT-1	Day3	NA	0
1854	CATTCGCTCCCTCTTT-1	Day3	NA	0
1855	CATTCGCTCTATGTGG-1	Day3	NA	0
1856	CCAATCCAGAAGGGTA-1	Day3	NA	0
1857	CCAATCCAGCCCAATT-1	Day3	CARHVRAAASFDSW_CCSYAGSSTWVF	1
1858	CCAATCCAGGATGGAA-1	Day3	NA	0
1859	CCAATCCAGTAGATGT-1	Day3	NA	0
1860	CCAATCCAGTCTCAAC-1	Day3	NA	0
1861	CCAATCCCAATGGATA-1	Day3	NA	0
1862	CCAATCCCACCTGGTG-1	Day3	NA	0
1863	CCAATCCCAGGCGATA-1	Day3	NA	0
1864	CCAATCCCATCCCACT-1	Day3	CTGQGGWYVDYW_CSSYSSTDSYVF	1
1865	CCAATCCCATCGATTG-1	Day3	CARDQGITIFGPGNYFDYW_CQQRSNWPPRLTF	1
1866	CCAATCCGTCAAGCGA-1	Day3	CARHGSSWQQLVPDYW_CQQYNNWPLYTF	1
1867	CCAATCCGTGCGAAAC-1	Day3	NA	0
1868	CCAATCCGTGGAAAGA-1	Day3	NA	0
1869	CCAATCCGTTACAGAA-1	Day3	NA	0
1870	CCAATCCTCATCGATG-1	Day3	NA	0
1871	CCAATCCTCCAAGCCG-1	Day3	CARGPSGYVFSAFDIW_CQQSYSTPLTF	1
1872	CCAATCCTCCACTCCA-1	Day3	CARDQGSGSNAGDYW_CQQYNNWPTWTF	1
1873	CCAATCCTCCTTAATC-1	Day3	NA	0
1874	CCACCTAAGATGTTAG-1	Day3	NA	0
1875	CCACCTAAGCAAATCA-1	Day3	NA	0
1876	CCACCTAAGCCAGTAG-1	Day3	NA	0
1877	CCACCTAAGCGAGAAA-1	Day3	NA	0
1878	CCACCTAAGGAGTACC-1	Day3	CARGDVTFGGAFAPLHFDCW_CQQSYSTLALTF	1
1879	CCACCTAAGTGAACAT-1	Day3	CARVLSVGATTAGIDYW_CQAWDSSHVVF	1
1880	CCACCTAAGTGCCAGA-1	Day3	NA	0
1881	CCACCTACAAGTCTGT-1	Day3	CAKKDCGSIDCKRSDYW_CQQYDSYPLTF	1
1882	CCACCTACACCGAATT-1	Day3	NA	0
1883	CCACCTACAGTCACTA-1	Day3	NA	0
1884	CCACCTACAGTCGTGC-1	Day3	NA	0
1885	CCACCTAGTATGAATG-1	Day3	CARSRVDYDFWSGYYYYYYYMDVW_CNSRDSSGNHLYWVF	1
1886	CCACCTAGTCTCTCGT-1	Day3	NA	0
1887	CCACCTAGTTCGCTAA-1	Day3	NA	0
1888	CCACCTATCAACTCTT-1	Day3	NA	0
1889	CCACCTATCCTAAGTG-1	Day3	CAREGYDSSAYRGGLLDYW_CQQYDDLPFTF	1
1890	CCACGGAAGAATGTTG-1	Day3	NA	0
1891	CCACGGAAGACCTTTG-1	Day3	CVRDGGGNDFW_CQQYDSYPITF	1
1892	CCACGGAAGCCAGAAC-1	Day3	NA	0
1893	CCACGGACACTTGGAT-1	Day3	NA	0
1894	CCACGGACAGTTCATG-1	Day3	NA	0
1895	CCACGGAGTGTTTGGT-1	Day3	NA	0
1896	CCACGGATCGCGATCG-1	Day3	CARDRYSSSWPRKDVNWFDPW_CQQYDNLPWTF	1
1897	CCACTACAGGCTCAGA-1	Day3	NA	0
1898	CCACTACAGTCGTACT-1	Day3	NA	0
1899	CCACTACGTAGGCATG-1	Day3	NA	0
1900	CCACTACGTCGCGAAA-1	Day3	NA	0
1901	CCACTACTCAACCATG-1	Day3	NA	0
1902	CCACTACTCAAGAAGT-1	Day3	NA	0
1903	CCACTACTCACAACGT-1	Day3	NA	0
1904	CCAGCGAAGAAGATTC-1	Day3	CAREVDYYDSSGYYYHNDYW_CMQALQTPRTF	1
1905	CCAGCGAAGCAATATG-1	Day3	NA	0
1906	CCAGCGAAGTCCATAC-1	Day3	NA	0
1907	CCAGCGAAGTCGAGTG-1	Day3	NA	0
1908	CCAGCGACAACGATGG-1	Day3	CARVAYGSGSYSPW_CCSYAGSSTWVF	1
1909	CCAGCGACAATCAGAA-1	Day3	NA	0
1910	CCAGCGACACCGTTGG-1	Day3	NA	0
1911	CCAGCGACAGCTTCGG-1	Day3	CARGGGGWYSSEYFQHW_CQQANSFPRTF	1
1912	CCAGCGACAGGACGTA-1	Day3	NA	0
1913	CCAGCGACATCACGTA-1	Day3	NA	0
1914	CCAGCGAGTAGGGTAC-1	Day3	NA	0
1915	CCAGCGAGTCGTCTTC-1	Day3	NA	0
1916	CCAGCGAGTTGTTTGG-1	Day3	NA	0
1917	CCAGCGATCAAAGACA-1	Day3	NA	0
1918	CCAGCGATCAGCTTAG-1	Day3	NA	0
1919	CCAGCGATCAGTGTTG-1	Day3	NA	0
1920	CCAGCGATCTGATACG-1	Day3	NA	0
1921	CCATGTCAGAAGGACA-1	Day3	NA	0
1922	CCATGTCAGCAATCTC-1	Day3	NA	0
1923	CCATGTCAGCACCGCT-1	Day3	NA	0
1924	CCATGTCAGGCAAAGA-1	Day3	NA	0
1925	CCATGTCAGTGAAGAG-1	Day3	NA	0
1926	CCATGTCCAACACCCG-1	Day3	NA	0
1927	CCATGTCCAAGCCGCT-1	Day3	NA	0
1928	CCATGTCCACAGGAGT-1	Day3	NA	0
1929	CCATGTCCATTTCACT-1	Day3	NA	0
1930	CCATGTCGTAATCGTC-1	Day3	NA	0
1931	CCATGTCGTACCAGTT-1	Day3	NA	0
1932	CCATGTCGTCAGATAA-1	Day3	NA	0
1933	CCATGTCGTCCGACGT-1	Day3	NA	0
1934	CCATGTCGTGAGTGAC-1	Day3	NA	0
1935	CCATGTCGTTATCGGT-1	Day3	NA	0
1936	CCATGTCTCAGGCGAA-1	Day3	NA	0
1937	CCATGTCTCGAGGTAG-1	Day3	NA	0
1938	CCATGTCTCTCTGTCG-1	Day3	NA	0
1939	CCATGTCTCTTTACAC-1	Day3	NA	0
1940	CCATTCGAGCCGTCGT-1	Day3	NA	0
1941	CCATTCGAGCTAAGAT-1	Day3	NA	0
1942	CCATTCGAGTGGAGTC-1	Day3	NA	0
1943	CCATTCGAGTGTGAAT-1	Day3	NA	0
1944	CCATTCGCAAGAAGAG-1	Day3	NA	0
1945	CCATTCGCAAGACGTG-1	Day3	NA	0
1946	CCATTCGCAGCCTATA-1	Day3	NA	0
1947	CCATTCGGTATTAGCC-1	Day3	NA	0
1948	CCATTCGGTCACCCAG-1	Day3	NA	0
1949	CCATTCGGTTCACGGC-1	Day3	NA	0
1950	CCATTCGTCCATTCTA-1	Day3	NA	0
1951	CCATTCGTCGAACGGA-1	Day3	CARSAGSASIADRGGVFDPW_CAAWDDSLSGRVVF	1
1952	CCATTCGTCGGAGGTA-1	Day3	CTTDPGIVATRSRYYFDYW_CQQYNREGTF	1
1953	CCCAATCAGAAGGTTT-1	Day3	NA	0
1954	CCCAATCCAATCTGCA-1	Day3	NA	0
1955	CCCAATCGTCAGAAGC-1	Day3	CTKVHNSWYYFDCW_CSSYSTTSTPNWVF	1
1956	CCCAATCGTGTAAGTA-1	Day3	CARGRPNYYYDTSGYYLTPFDIW_CQQYNSYPLTF	1
1957	CCCAATCTCACGCATA-1	Day3	CARVRGGHNNNYFDYW_CYSTDSSGNLWVF	1
1958	CCCAATCTCATGGTCA-1	Day3	CARDFSAGTDWFDPW_CQSYDSSNQVF	1
1959	CCCAATCTCGAATGGG-1	Day3	CARSRGESFYSSPDYW_CMQGTHWPRYTF	1
1960	CCCAATCTCTCATTCA-1	Day3	NA	0
1961	CCCAATCTCTGCCCTA-1	Day3	NA	0
1962	CCCAGTTAGTAGCCGA-1	Day3	NA	0
1963	CCCAGTTCATTAACCG-1	Day3	NA	0
1964	CCCAGTTCATTGGCGC-1	Day3	NA	0
1965	CCCAGTTGTCAACATC-1	Day3	NA	0
1966	CCCAGTTGTCACAAGG-1	Day3	NA	0
1967	CCCAGTTGTCGCGGTT-1	Day3	NA	0
1968	CCCAGTTGTCTACCTC-1	Day3	NA	0
1969	CCCAGTTGTGTGACCC-1	Day3	CAGGYCGGDCYPGHYYYYGMDVW_CQQYNSYPLTF	1
1970	CCCAGTTGTTTACTCT-1	Day3	NA	0
1971	CCCAGTTTCACCACCT-1	Day3	NA	0
1972	CCCAGTTTCGCGTTTC-1	Day3	NA	0
1973	CCCAGTTTCTGCAGTA-1	Day3	NA	0
1974	CCCTCCTAGACTTGAA-1	Day3	NA	0
1975	CCCTCCTAGAGCTGGT-1	Day3	NA	0
1976	CCCTCCTAGAGTGAGA-1	Day3	CSTVDYYDSRTDAFDIW_CQQTYSTPLTF	1
1977	CCCTCCTAGGTAGCTG-1	Day3	NA	0
1978	CCCTCCTCACGTCAGC-1	Day3	NA	0
1979	CCCTCCTGTCGACTGC-1	Day3	CARDAPGKIYDILTGYRTHEYYFDYW_CNSRDSSGNRVF	1
1980	CCCTCCTGTCGCATAT-1	Day3	NA	0
1981	CCCTCCTTCAGGCGAA-1	Day3	NA	0
1982	CCCTCCTTCTCTGCTG-1	Day3	NA	0
1983	CCGGGATGTTAAGTAG-1	Day3	NA	0
1984	CCGGGATGTTGGACCC-1	Day3	NA	0
1985	CCGGGATGTTGGAGGT-1	Day3	NA	0
1986	CCGGGATTCAATCTCT-1	Day3	NA	0
1987	CCGGGATTCACCCTCA-1	Day3	NA	0
1988	CCGGGATTCACCGTAA-1	Day3	NA	0
1989	CCGGGATTCACGCATA-1	Day3	CAKLRGLLWDDAFDIW_CQSYDSSIFF	1
1990	CCGGGATTCAGCGACC-1	Day3	CARAGVTGTDYW_CQQYNSYFWTF	1
1991	CCGGGATTCCACTCCA-1	Day3	NA	0
1992	CCGGGATTCGAATCCA-1	Day3	NA	0
1993	CCGGGATTCTACTATC-1	Day3	NA	0
1994	CCGGGATTCTGTTTGT-1	Day3	NA	0
1995	CCGGTAGAGGACGAAA-1	Day3	NA	0
1996	CCGGTAGAGGTACTCT-1	Day3	CARGWGIGWGYW_CQSADSSGTYRVF	1
1997	CCGGTAGAGTCCATAC-1	Day3	NA	0
1998	CCGGTAGCACATCCAA-1	Day3	NA	0
[truncated: 14,297 more rows]
