# Supplementary material for: Single-cell RNA-seq analysis identifies distinct myeloid cells in a case with encephalitis temporally associated with COVID-19 vaccination
Source: Front Immunol. 2023 Feb 23;14:998233. doi: 10.3389/fimmu.2023.998233 (PMC9996085; doi:10.3389/fimmu.2023.998233)
Supplement: Supplementary file 4 [file Table_4.xlsx]

## Sheet: Sheet 1 - Supplementary Table 1
Supplementary Table 4
	p_val	avg_log2FC	pct.1	pct.2	p_val_adj	cluster	gene
RGCC	0	1.9368	0.506	0.029	0	Day 0	RGCC
FOS	1.65712e-305	-3.04912	0.625	0.99	6.06521e-301	Day 0	FOS
DUSP1	2.23316e-296	-2.49478	0.691	0.991	8.17358e-292	Day 0	DUSP1
PHLDA1	1.01386e-292	1.48801	0.367	0.004	3.71081e-288	Day 0	PHLDA1
G0S2	9.58234e-289	2.73919	0.637	0.074	3.50723e-284	Day 0	G0S2
AL133415.1	1.64309e-276	1.49455	0.471	0.029	6.01386e-272	Day 0	AL133415.1
ASPH	1.52246e-268	2.43779	0.674	0.119	5.57234e-264	Day 0	ASPH
METRNL	2.30859e-263	2.02514	0.787	0.208	8.44968e-259	Day 0	METRNL
CTSL	5.60928e-252	2.22473	0.522	0.057	2.05305e-247	Day 0	CTSL
TIMP1	6.029e-230	2.44245	0.935	0.655	2.20668e-225	Day 0	TIMP1
CLU	5.85469e-212	1.34102	0.463	0.047	2.14287e-207	Day 0	CLU
SDC2	5.36911e-209	0.925072	0.273	0.004	1.96515e-204	Day 0	SDC2
RPS10	2.36791e-208	1.78729	0.843	0.368	8.66677e-204	Day 0	RPS10
THBD	2.7097e-198	1.6592	0.416	0.041	9.91777e-194	Day 0	THBD
HMOX1	8.28884e-194	2.29812	0.787	0.325	3.0338e-189	Day 0	HMOX1
MNDA	2.47539e-191	-1.75503	0.494	0.93	9.06018e-187	Day 0	MNDA
SH3BGRL3	2.72723e-190	0.969556	0.995	0.986	9.98192e-186	Day 0	SH3BGRL3
CD63	9.59233e-189	1.82481	0.902	0.599	3.51089e-184	Day 0	CD63
SPI1	2.33965e-176	1.21661	0.969	0.886	8.56334e-172	Day 0	SPI1
RPS26	2.56626e-169	1.13669	0.972	0.942	9.39275e-165	Day 0	RPS26
ZFP36	4.14542e-169	-1.68627	0.612	0.912	1.51727e-164	Day 0	ZFP36
TNFRSF12A	1.65449e-162	0.710218	0.232	0.006	6.05561e-158	Day 0	TNFRSF12A
S100A6	3.67652e-157	0.777543	0.992	0.994	1.34564e-152	Day 0	S100A6
IER5L	1.5602e-154	1.1239	0.404	0.057	5.7105e-150	Day 0	IER5L
CXXC5	5.72951e-152	1.29708	0.566	0.141	2.09706e-147	Day 0	CXXC5
ADM	2.77017e-149	0.914628	0.282	0.02	1.01391e-144	Day 0	ADM
INSIG1	2.09121e-147	1.39148	0.44	0.078	7.65404e-143	Day 0	INSIG1
SAMHD1	4.72918e-144	-1.40271	0.54	0.882	1.73093e-139	Day 0	SAMHD1
RHOB	3.71457e-142	-2.32191	0.147	0.697	1.35957e-137	Day 0	RHOB
MAFB	7.2885e-140	1.60086	0.849	0.431	2.66766e-135	Day 0	MAFB
FGL2	1.95581e-139	-1.56848	0.327	0.797	7.15847e-135	Day 0	FGL2
SPSB1	3.00281e-139	0.596249	0.18	0.002	1.09906e-134	Day 0	SPSB1
CXCL16	5.6779e-139	1.55494	0.642	0.221	2.07817e-134	Day 0	CXCL16
TLE3	2.64058e-136	1.39432	0.681	0.246	9.66478e-132	Day 0	TLE3
UPP1	3.50322e-135	1.40294	0.756	0.332	1.28221e-130	Day 0	UPP1
EMP3	9.53376e-131	1.08536	0.949	0.856	3.48945e-126	Day 0	EMP3
TMSB10	2.30861e-127	0.60682	0.995	0.995	8.44976e-123	Day 0	TMSB10
PLD3	6.30549e-124	1.4505	0.735	0.357	2.30787e-119	Day 0	PLD3
CD82	2.01794e-123	0.995733	0.396	0.072	7.38585e-119	Day 0	CD82
FAM20A	8.36909e-122	0.459789	0.157	0.002	3.06317e-117	Day 0	FAM20A
HIF1A	2.35718e-121	1.46775	0.823	0.482	8.62753e-117	Day 0	HIF1A
ATP2B1	5.03337e-120	1.44817	0.759	0.373	1.84226e-115	Day 0	ATP2B1
FYB1	5.02423e-117	-1.30319	0.458	0.842	1.83892e-112	Day 0	FYB1
ZYX	1.95394e-116	1.07226	0.935	0.79	7.15163e-112	Day 0	ZYX
HOTAIRM1	2.41036e-113	1.2057	0.63	0.239	8.82215e-109	Day 0	HOTAIRM1
ATP13A3	8.30346e-113	1.32331	0.488	0.132	3.03915e-108	Day 0	ATP13A3
MS4A6A	1.94864e-112	-1.24828	0.54	0.875	7.13221e-108	Day 0	MS4A6A
GIMAP4	2.99696e-112	-1.51675	0.098	0.618	1.09692e-107	Day 0	GIMAP4
ZFP36L2	2.49456e-111	-1.49711	0.46	0.82	9.13033e-107	Day 0	ZFP36L2
NAB2	2.52952e-111	0.617542	0.213	0.015	9.25828e-107	Day 0	NAB2
MAPKAPK2	3.11182e-110	1.06909	0.506	0.142	1.13896e-105	Day 0	MAPKAPK2
SRGN	4.66599e-108	0.878409	0.979	0.949	1.7078e-103	Day 0	SRGN
CFL1	1.62091e-107	0.651937	0.987	0.963	5.93271e-103	Day 0	CFL1
DDX17	1.19083e-106	-1.34387	0.273	0.737	4.35857e-102	Day 0	DDX17
IER2	3.42329e-105	-1.525	0.588	0.857	1.25296e-100	Day 0	IER2
ABCA1	2.60361e-104	0.892682	0.34	0.061	9.52948e-100	Day 0	ABCA1
H1FX	9.53032e-104	1.43444	0.813	0.5	3.48819e-99	Day 0	H1FX
SFMBT2	1.64676e-103	0.726406	0.255	0.03	6.02729e-99	Day 0	SFMBT2
MAP3K8	3.99986e-103	1.44559	0.525	0.174	1.46399e-98	Day 0	MAP3K8
JAML	9.24644e-103	-1.28624	0.391	0.786	3.38429e-98	Day 0	JAML
GLUL	2.58907e-102	1.31258	0.851	0.582	9.47624e-98	Day 0	GLUL
FBP1	2.35708e-101	1.34238	0.604	0.247	8.62715e-97	Day 0	FBP1
CCL2	5.76336e-101	2.04902	0.188	0.012	2.10945e-96	Day 0	CCL2
RGS2	8.23004e-101	-1.52907	0.55	0.854	3.01228e-96	Day 0	RGS2
FABP5	2.17254e-98	2.25151	0.408	0.108	7.9517e-94	Day 0	FABP5
CEBPB	4.63417e-98	1.07176	0.895	0.673	1.69615e-93	Day 0	CEBPB
AP1S2	4.65222e-98	-1.24791	0.465	0.791	1.70276e-93	Day 0	AP1S2
CYBB	5.07281e-97	-1.07714	0.679	0.883	1.8567e-92	Day 0	CYBB
DYNLL1	3.17687e-96	-1.38442	0.121	0.593	1.16277e-91	Day 0	DYNLL1
NINJ1	7.16386e-96	1.25762	0.758	0.447	2.62204e-91	Day 0	NINJ1
LGALS1	2.11919e-95	0.772786	0.977	0.959	7.75644e-91	Day 0	LGALS1
LRRK2	7.79462e-95	-1.52136	0.116	0.583	2.85291e-90	Day 0	LRRK2
RPS21	2.63872e-94	0.764563	0.967	0.9	9.65798e-90	Day 0	RPS21
RPS4Y1	3.50066e-94	-1.67777	0.052	0.523	1.28128e-89	Day 0	RPS4Y1
JUNB	2.17825e-93	-1.01383	0.804	0.93	7.9726e-89	Day 0	JUNB
PPARG	2.22801e-93	0.509692	0.154	0.007	8.15473e-89	Day 0	PPARG
ACTB	7.31139e-93	0.533101	0.998	0.997	2.67604e-88	Day 0	ACTB
JARID2	1.71554e-92	1.25746	0.681	0.335	6.27906e-88	Day 0	JARID2
RNF145	5.61755e-92	0.992716	0.444	0.126	2.05608e-87	Day 0	RNF145
STX1A	1.49181e-91	0.437835	0.121	0.002	5.46018e-87	Day 0	STX1A
GADD45B	8.54369e-90	1.31363	0.555	0.207	3.12708e-85	Day 0	GADD45B
EMP1	3.58974e-89	0.56194	0.157	0.009	1.31388e-84	Day 0	EMP1
RAB20	5.28175e-89	1.02264	0.471	0.147	1.93317e-84	Day 0	RAB20
FTL	8.50385e-89	0.539713	1	0.997	3.11249e-84	Day 0	FTL
MEGF9	1.2795e-87	-1.33761	0.149	0.598	4.68311e-83	Day 0	MEGF9
IFITM10	1.44494e-87	0.587406	0.141	0.006	5.28862e-83	Day 0	IFITM10
NAIP	2.05078e-87	-1.33996	0.242	0.662	7.50607e-83	Day 0	NAIP
TNFSF10	3.77356e-86	-1.40304	0.069	0.511	1.38116e-81	Day 0	TNFSF10
BIN1	4.69541e-86	0.821625	0.295	0.056	1.71857e-81	Day 0	BIN1
ACTG1	5.18598e-86	0.690274	0.985	0.953	1.89812e-81	Day 0	ACTG1
HMGA1	2.22707e-85	1.20646	0.578	0.247	8.1513e-81	Day 0	HMGA1
FAM20C	4.82453e-85	1.00604	0.391	0.106	1.76582e-80	Day 0	FAM20C
CASP1	7.92087e-85	-1.16258	0.298	0.694	2.89912e-80	Day 0	CASP1
LYZ	1.9843e-84	-0.881176	0.98	0.993	7.26273e-80	Day 0	LYZ
SMAP2	3.01455e-84	-1.19099	0.314	0.705	1.10336e-79	Day 0	SMAP2
CXCL2	4.29953e-84	1.0305	0.214	0.026	1.57367e-79	Day 0	CXCL2
SMOX	6.56308e-84	0.50987	0.173	0.014	2.40215e-79	Day 0	SMOX
NCF1	1.33862e-83	-1.2467	0.592	0.862	4.89948e-79	Day 0	NCF1
CCL7	2.15015e-83	0.756962	0.101	0	7.86977e-79	Day 0	CCL7
TMEM158	6.51047e-83	0.668575	0.137	0.006	2.3829e-78	Day 0	TMEM158
LYST	6.67968e-83	-1.25555	0.327	0.708	2.44483e-78	Day 0	LYST
GLRX	4.43173e-82	-1.16031	0.28	0.672	1.62206e-77	Day 0	GLRX
RIPOR2	7.96371e-82	-1.25716	0.177	0.601	2.9148e-77	Day 0	RIPOR2
SYNJ2	2.48236e-81	0.551544	0.167	0.014	9.08569e-77	Day 0	SYNJ2
PLIN2	7.38382e-81	1.35869	0.55	0.235	2.70255e-76	Day 0	PLIN2
AC011611.3	8.55104e-81	0.431635	0.111	0.002	3.12977e-76	Day 0	AC011611.3
LINC01578	3.68498e-80	1.02487	0.72	0.413	1.34874e-75	Day 0	LINC01578
CDV3	6.32264e-80	1.04382	0.748	0.442	2.31415e-75	Day 0	CDV3
TUBB6	1.48939e-79	0.720723	0.259	0.045	5.45133e-75	Day 0	TUBB6
SDC4	6.36688e-79	0.414556	0.144	0.009	2.33034e-74	Day 0	SDC4
CTSS	7.14323e-79	-0.639167	0.948	0.981	2.61449e-74	Day 0	CTSS
TSC22D3	8.28878e-79	-1.35099	0.329	0.693	3.03378e-74	Day 0	TSC22D3
CLEC12A	6.09029e-77	-1.23355	0.208	0.611	2.22911e-72	Day 0	CLEC12A
CCDC71L	1.13541e-76	0.746409	0.268	0.051	4.1557e-72	Day 0	CCDC71L
NFKBID	5.07587e-76	0.987714	0.427	0.136	1.85782e-71	Day 0	NFKBID
FAU	2.6533e-75	0.43321	0.99	0.987	9.71133e-71	Day 0	FAU
ENO3	1.66476e-74	0.401079	0.115	0.004	6.0932e-70	Day 0	ENO3
CARD19	1.89308e-74	0.939805	0.538	0.221	6.92887e-70	Day 0	CARD19
IL1R1	3.91482e-74	0.492732	0.121	0.005	1.43287e-69	Day 0	IL1R1
CTSD	7.25492e-73	0.89335	0.931	0.848	2.65537e-68	Day 0	CTSD
PI4K2A	5.6126e-72	0.624957	0.255	0.048	2.05427e-67	Day 0	PI4K2A
TNFSF13B	1.16135e-71	-1.09487	0.342	0.695	4.25065e-67	Day 0	TNFSF13B
ANPEP	4.04815e-70	1.21105	0.714	0.451	1.48166e-65	Day 0	ANPEP
MARCKS	9.11404e-70	1.12468	0.794	0.509	3.33583e-65	Day 0	MARCKS
CD36	1.05824e-69	-1.07124	0.434	0.749	3.87326e-65	Day 0	CD36
LSP1	4.25312e-69	0.59559	0.959	0.921	1.55668e-64	Day 0	LSP1
VMP1	5.13791e-69	-1.1921	0.286	0.649	1.88053e-64	Day 0	VMP1
LMNA	8.13483e-69	0.713967	0.216	0.034	2.97743e-64	Day 0	LMNA
POU2F2	8.3949e-69	-1.12113	0.308	0.668	3.07262e-64	Day 0	POU2F2
CLIC1	5.70525e-68	0.708197	0.931	0.866	2.08818e-63	Day 0	CLIC1
KLF3	9.2098e-68	1.07744	0.645	0.363	3.37088e-63	Day 0	KLF3
FAM107B	7.87663e-67	0.961923	0.525	0.221	2.88293e-62	Day 0	FAM107B
RFLNB	8.54405e-66	0.979682	0.471	0.18	3.12721e-61	Day 0	RFLNB
UBASH3B	1.06711e-65	0.612994	0.242	0.048	3.90574e-61	Day 0	UBASH3B
UBALD2	1.15403e-65	0.889743	0.586	0.286	4.22387e-61	Day 0	UBALD2
GIMAP7	1.80711e-65	-1.07257	0.061	0.431	6.61419e-61	Day 0	GIMAP7
SLA	8.66141e-65	1.06952	0.583	0.284	3.17016e-60	Day 0	SLA
XAF1	1.76238e-64	-1.21009	0.07	0.434	6.45047e-60	Day 0	XAF1
FGFRL1	3.28466e-64	0.320864	0.118	0.007	1.20222e-59	Day 0	FGFRL1
GPRIN3	9.01466e-64	0.68053	0.265	0.06	3.29946e-59	Day 0	GPRIN3
NCF2	1.22806e-63	-0.851543	0.563	0.81	4.49481e-59	Day 0	NCF2
RAPGEF1	4.18175e-63	0.806429	0.434	0.159	1.53056e-58	Day 0	RAPGEF1
MGLL	6.38843e-63	0.628082	0.208	0.036	2.33823e-58	Day 0	MGLL
TMPO	1.31236e-62	-1.07986	0.129	0.492	4.80338e-58	Day 0	TMPO
GNA15	1.31437e-62	0.870632	0.473	0.191	4.81071e-58	Day 0	GNA15
NEDD4L	1.36615e-62	0.582516	0.17	0.023	5.00025e-58	Day 0	NEDD4L
BTG2	2.46363e-62	-1.38822	0.218	0.56	9.01714e-58	Day 0	BTG2
PTPN7	8.20195e-62	0.578235	0.219	0.041	3.002e-57	Day 0	PTPN7
PABPC1	1.32823e-61	-0.52175	0.957	0.971	4.86147e-57	Day 0	PABPC1
OGT	3.70733e-61	-1.08328	0.11	0.468	1.35692e-56	Day 0	OGT
TPT1	1.35748e-60	-0.408401	0.995	0.995	4.96852e-56	Day 0	TPT1
RNF213	2.88801e-60	-1.09917	0.378	0.69	1.05704e-55	Day 0	RNF213
ACAP2	3.69481e-60	-0.962424	0.354	0.679	1.35234e-55	Day 0	ACAP2
PPP1R14B	8.37052e-60	0.820942	0.412	0.156	3.0637e-55	Day 0	PPP1R14B
RPS28	9.00179e-60	0.424773	0.979	0.986	3.29474e-55	Day 0	RPS28
DMXL2	3.1368e-59	-1.08707	0.28	0.616	1.1481e-54	Day 0	DMXL2
ATG16L2	4.52017e-59	-1.03932	0.165	0.52	1.65443e-54	Day 0	ATG16L2
UBC	1.36503e-58	0.610815	0.951	0.912	4.99613e-54	Day 0	UBC
RHOU	2.22952e-58	0.78676	0.313	0.09	8.16027e-54	Day 0	RHOU
EFHD2	2.86029e-58	0.693641	0.885	0.759	1.0469e-53	Day 0	EFHD2
RASSF4	4.6904e-58	-1.00906	0.108	0.455	1.71673e-53	Day 0	RASSF4
VIM	8.67797e-58	0.598548	0.993	0.982	3.17622e-53	Day 0	VIM
C5AR1	1.01712e-57	0.872013	0.758	0.511	3.72275e-53	Day 0	C5AR1
IFI16	1.83449e-57	-0.983375	0.164	0.513	6.71441e-53	Day 0	IFI16
FTH1	2.9191e-57	0.602076	1	1	1.06842e-52	Day 0	FTH1
NFE2	4.85683e-57	-1.08673	0.082	0.419	1.77765e-52	Day 0	NFE2
GCA	7.64403e-57	-0.990702	0.277	0.608	2.79779e-52	Day 0	GCA
SNX8	9.69745e-57	0.594649	0.262	0.065	3.54936e-52	Day 0	SNX8
HSPA8	1.15294e-56	-1.00945	0.285	0.603	4.21988e-52	Day 0	HSPA8
MXRA7	1.64665e-56	0.382752	0.142	0.017	6.02692e-52	Day 0	MXRA7
STAT2	1.83292e-56	-1.0602	0.123	0.468	6.70867e-52	Day 0	STAT2
AHNAK	3.90399e-56	-0.749084	0.887	0.944	1.4289e-51	Day 0	AHNAK
SLC66A2	4.86763e-56	0.769741	0.406	0.152	1.7816e-51	Day 0	SLC66A2
C15orf48	5.49752e-56	0.581281	0.116	0.01	2.01215e-51	Day 0	C15orf48
TPM4	1.62218e-55	0.953346	0.702	0.451	5.93735e-51	Day 0	TPM4
RPL41	9.04815e-55	0.32263	0.992	0.995	3.31171e-50	Day 0	RPL41
ITGA4	1.33783e-54	-1.06224	0.295	0.595	4.89661e-50	Day 0	ITGA4
MAPK6	1.81303e-54	0.560234	0.249	0.06	6.63588e-50	Day 0	MAPK6
DPYD	2.53799e-54	-0.992968	0.219	0.555	9.28928e-50	Day 0	DPYD
SMIM3	6.3631e-54	0.725908	0.318	0.099	2.32896e-49	Day 0	SMIM3
S100A4	6.83115e-54	0.33228	0.99	0.994	2.50027e-49	Day 0	S100A4
SSBP4	7.0368e-54	0.826107	0.516	0.248	2.57554e-49	Day 0	SSBP4
SERF2	7.65091e-54	0.449518	0.985	0.97	2.80031e-49	Day 0	SERF2
NR4A1	1.3126e-53	-1.31367	0.051	0.363	4.80425e-49	Day 0	NR4A1
EMD	2.402e-53	0.827773	0.473	0.209	8.79157e-49	Day 0	EMD
CD99	4.47766e-53	0.891693	0.768	0.602	1.63887e-48	Day 0	CD99
PARP14	2.14834e-51	-1.05937	0.106	0.425	7.86316e-47	Day 0	PARP14
AKAP13	2.83898e-51	-0.879189	0.386	0.681	1.0391e-46	Day 0	AKAP13
RCSD1	4.44588e-51	-0.884633	0.234	0.553	1.62724e-46	Day 0	RCSD1
RSRP1	4.52096e-51	-0.935603	0.214	0.546	1.65472e-46	Day 0	RSRP1
HCK	5.10913e-51	-0.8082	0.378	0.679	1.86999e-46	Day 0	HCK
GIMAP1	1.425e-50	-0.879592	0.069	0.38	5.21564e-46	Day 0	GIMAP1
ARPC5L	1.79171e-50	0.722613	0.38	0.144	6.55784e-46	Day 0	ARPC5L
ID2	3.33178e-50	0.96107	0.583	0.321	1.21947e-45	Day 0	ID2
HSPA1A	4.96533e-50	-0.871913	0.062	0.372	1.81736e-45	Day 0	HSPA1A
COX8A	5.30769e-50	0.61207	0.892	0.767	1.94267e-45	Day 0	COX8A
SP110	1.55663e-49	-0.979434	0.18	0.492	5.69741e-45	Day 0	SP110
PSMB9	2.12208e-49	-0.920551	0.286	0.584	7.76703e-45	Day 0	PSMB9
MEFV	2.27858e-49	-0.938565	0.074	0.38	8.33983e-45	Day 0	MEFV
KLF6	2.86132e-49	-0.797002	0.535	0.773	1.04727e-44	Day 0	KLF6
PFKFB3	4.15771e-49	0.746622	0.38	0.144	1.52176e-44	Day 0	PFKFB3
MRPL23	4.32989e-49	0.746947	0.435	0.188	1.58478e-44	Day 0	MRPL23
GP1BB	5.28414e-49	0.976864	0.203	0.044	1.93405e-44	Day 0	GP1BB
APOBEC3A	5.54747e-49	1.06023	0.483	0.226	2.03043e-44	Day 0	APOBEC3A
RAPH1	6.31738e-49	0.438121	0.167	0.029	2.31222e-44	Day 0	RAPH1
MFSD12	6.68552e-49	0.64609	0.36	0.133	2.44697e-44	Day 0	MFSD12
OAS1	8.78159e-49	-0.896981	0.061	0.361	3.21415e-44	Day 0	OAS1
ANKRD44	1.07052e-48	-0.880009	0.115	0.427	3.9182e-44	Day 0	ANKRD44
WSB1	5.10915e-48	-0.906841	0.286	0.593	1.87e-43	Day 0	WSB1
APAF1	8.72912e-48	-0.825549	0.038	0.33	3.19495e-43	Day 0	APAF1
APBB1IP	8.98282e-48	-0.851348	0.196	0.513	3.2878e-43	Day 0	APBB1IP
SNX10	1.81515e-47	-0.890818	0.241	0.549	6.64363e-43	Day 0	SNX10
NAGK	1.98204e-47	-0.869977	0.205	0.522	7.25448e-43	Day 0	NAGK
ADA2	2.47345e-47	-0.804564	0.43	0.689	9.05309e-43	Day 0	ADA2
TIMP2	3.56799e-47	0.742314	0.707	0.472	1.30592e-42	Day 0	TIMP2
TRIM22	4.367e-47	-0.947665	0.165	0.471	1.59836e-42	Day 0	TRIM22
VPS35	1.22945e-46	-0.817409	0.105	0.412	4.49991e-42	Day 0	VPS35
ZBTB43	1.28848e-46	0.61625	0.288	0.09	4.71598e-42	Day 0	ZBTB43
TRAF3IP3	1.3275e-46	-0.819946	0.152	0.467	4.85877e-42	Day 0	TRAF3IP3
MIR22HG	1.61257e-46	0.610437	0.316	0.106	5.90216e-42	Day 0	MIR22HG
NADK	2.42817e-46	-0.888571	0.178	0.489	8.88734e-42	Day 0	NADK
SNX9	3.39195e-46	0.570501	0.234	0.063	1.24149e-41	Day 0	SNX9
ARF6	3.88085e-46	0.777645	0.692	0.482	1.42043e-41	Day 0	ARF6
CBX6	5.47154e-46	0.65283	0.339	0.123	2.00264e-41	Day 0	CBX6
PTPRC	7.18265e-46	-0.652283	0.691	0.838	2.62892e-41	Day 0	PTPRC
MARCKSL1	9.26836e-46	0.69423	0.368	0.145	3.39231e-41	Day 0	MARCKSL1
MX1	5.75511e-45	-1.16518	0.061	0.342	2.10643e-40	Day 0	MX1
RPL4	6.02646e-45	-0.512654	0.897	0.936	2.20575e-40	Day 0	RPL4
PAK1	8.97661e-45	-0.856563	0.129	0.426	3.28553e-40	Day 0	PAK1
CPPED1	1.11655e-44	-0.799423	0.262	0.557	4.0867e-40	Day 0	CPPED1
HIST3H2A	3.54869e-44	0.32773	0.129	0.019	1.29886e-39	Day 0	HIST3H2A
IGSF6	3.88832e-44	-0.776932	0.367	0.64	1.42316e-39	Day 0	IGSF6
ARRDC3	3.89023e-44	0.576138	0.262	0.079	1.42386e-39	Day 0	ARRDC3
MT-ATP8	6.35464e-44	-0.911902	0.332	0.604	2.32586e-39	Day 0	MT-ATP8
DDX5	6.98757e-44	-0.565393	0.8	0.906	2.55752e-39	Day 0	DDX5
CHST2	9.81919e-44	0.523792	0.221	0.059	3.59392e-39	Day 0	CHST2
DOCK8	1.29749e-43	-0.785258	0.313	0.606	4.74895e-39	Day 0	DOCK8
NCOA4	1.3421e-43	-0.774512	0.401	0.668	4.91224e-39	Day 0	NCOA4
AVPI1	1.69762e-43	0.319117	0.113	0.014	6.21344e-39	Day 0	AVPI1
CD48	2.17896e-43	-0.68832	0.601	0.779	7.97523e-39	Day 0	CD48
GIMAP8	4.88169e-43	-0.782736	0.025	0.287	1.78675e-38	Day 0	GIMAP8
BZW1	7.51445e-43	0.868298	0.628	0.412	2.75036e-38	Day 0	BZW1
JAK2	8.34314e-43	-0.869818	0.115	0.402	3.05367e-38	Day 0	JAK2
IFI6	1.61912e-42	-1.20417	0.283	0.543	5.92614e-38	Day 0	IFI6
BST2	1.90205e-42	-0.806951	0.326	0.604	6.96168e-38	Day 0	BST2
GNAS	2.51269e-42	0.617782	0.833	0.697	9.19671e-38	Day 0	GNAS
SLC7A5	3.28016e-42	0.419161	0.142	0.025	1.20057e-37	Day 0	SLC7A5
NIBAN2	3.57132e-42	0.720611	0.306	0.11	1.30714e-37	Day 0	NIBAN2
USP12	5.03256e-42	0.555085	0.29	0.098	1.84197e-37	Day 0	USP12
SNN	5.21101e-42	0.670515	0.417	0.189	1.90728e-37	Day 0	SNN
TP53INP2	5.98535e-42	0.323999	0.111	0.014	2.1907e-37	Day 0	TP53INP2
AATK	6.70792e-42	0.413267	0.118	0.016	2.45517e-37	Day 0	AATK
PCIF1	7.12518e-42	0.698447	0.421	0.192	2.60789e-37	Day 0	PCIF1
GNG5	1.33687e-41	0.595154	0.843	0.732	4.89307e-37	Day 0	GNG5
YWHAB	1.72161e-41	-0.566267	0.71	0.862	6.30127e-37	Day 0	YWHAB
DDAH2	2.10655e-41	0.701835	0.327	0.128	7.71019e-37	Day 0	DDAH2
KLF2	4.92813e-41	-0.673855	0.231	0.518	1.80374e-36	Day 0	KLF2
SRXN1	5.29416e-41	0.407043	0.196	0.049	1.93772e-36	Day 0	SRXN1
NHSL2	6.81925e-41	-0.792885	0.026	0.28	2.49592e-36	Day 0	NHSL2
FGR	2.14797e-40	-0.641895	0.638	0.811	7.86177e-36	Day 0	FGR
JUND	2.26981e-40	0.615278	0.866	0.732	8.30774e-36	Day 0	JUND
CDC42EP3	2.54859e-40	-0.86712	0.273	0.562	9.32811e-36	Day 0	CDC42EP3
ATRX	3.09466e-40	-0.837196	0.098	0.368	1.13268e-35	Day 0	ATRX
TPM3	3.18747e-40	0.499943	0.944	0.881	1.16664e-35	Day 0	TPM3
LGALS3	3.92164e-40	0.73209	0.864	0.769	1.43536e-35	Day 0	LGALS3
MYL6	4.04261e-40	0.414749	0.974	0.961	1.47963e-35	Day 0	MYL6
STAT6	5.87146e-40	-0.779575	0.185	0.471	2.14901e-35	Day 0	STAT6
P2RY13	7.3375e-40	-0.763354	0.039	0.291	2.6856e-35	Day 0	P2RY13
SELL	8.04941e-40	-0.800318	0.406	0.66	2.94616e-35	Day 0	SELL
RPL36	9.30445e-40	0.443288	0.956	0.935	3.40552e-35	Day 0	RPL36
C1orf162	1.90345e-39	-0.725851	0.52	0.721	6.96683e-35	Day 0	C1orf162
NIN	4.20119e-39	-0.804162	0.162	0.439	1.53768e-34	Day 0	NIN
MBNL1	4.55851e-39	-0.745757	0.383	0.642	1.66846e-34	Day 0	MBNL1
MTSS1	5.6131e-39	0.92002	0.324	0.131	2.05445e-34	Day 0	MTSS1
ZFPM1	5.65747e-39	0.428741	0.193	0.049	2.07069e-34	Day 0	ZFPM1
RPL10A	5.9502e-39	-0.488679	0.881	0.925	2.17783e-34	Day 0	RPL10A
H2AFJ	1.08134e-38	0.780075	0.584	0.358	3.95781e-34	Day 0	H2AFJ
TMEM154	1.45447e-38	-0.7946	0.097	0.364	5.32352e-34	Day 0	TMEM154
SLC43A2	1.57824e-38	0.770624	0.529	0.3	5.77652e-34	Day 0	SLC43A2
CXCL8	1.5845e-38	1.50106	0.25	0.078	5.79942e-34	Day 0	CXCL8
PIK3R1	2.00699e-38	0.71734	0.435	0.216	7.34579e-34	Day 0	PIK3R1
C1orf122	2.25095e-38	0.635675	0.319	0.125	8.23871e-34	Day 0	C1orf122
RPS9	2.28207e-38	0.299932	0.989	0.983	8.35261e-34	Day 0	RPS9
ENO1	3.44686e-38	0.586558	0.854	0.751	1.26158e-33	Day 0	ENO1
LUC7L3	3.94944e-38	-0.835729	0.128	0.396	1.44554e-33	Day 0	LUC7L3
UBE2M	3.98104e-38	0.555533	0.332	0.131	1.4571e-33	Day 0	UBE2M
ZBTB7A	4.17369e-38	0.80857	0.589	0.381	1.52761e-33	Day 0	ZBTB7A
ALYREF	5.14743e-38	0.656105	0.424	0.206	1.88401e-33	Day 0	ALYREF
XRCC5	5.23013e-38	-0.729374	0.255	0.526	1.91428e-33	Day 0	XRCC5
MX2	5.31573e-38	-0.847044	0.083	0.343	1.94561e-33	Day 0	MX2
CD302	6.29316e-38	-0.682335	0.591	0.77	2.30336e-33	Day 0	CD302
CAP1	6.66731e-38	-0.605187	0.632	0.787	2.4403e-33	Day 0	CAP1
SLC16A6	6.95089e-38	0.584545	0.257	0.085	2.5441e-33	Day 0	SLC16A6
SPAG9	9.48094e-38	0.763039	0.478	0.253	3.47012e-33	Day 0	SPAG9
CD74	1.12531e-37	-0.55906	0.969	0.985	4.11874e-33	Day 0	CD74
MS4A7	1.2963e-37	-0.901245	0.224	0.486	4.7446e-33	Day 0	MS4A7
SAMD9L	1.71e-37	-0.793338	0.013	0.242	6.25876e-33	Day 0	SAMD9L
PIK3R5	1.85075e-37	0.693048	0.427	0.207	6.77393e-33	Day 0	PIK3R5
AC015912.3	1.9542e-37	0.474511	0.185	0.047	7.15255e-33	Day 0	AC015912.3
SKAP2	2.81409e-37	-0.738768	0.133	0.395	1.02998e-32	Day 0	SKAP2
IFI44L	2.96592e-37	-0.947999	0.026	0.26	1.08556e-32	Day 0	IFI44L
RAP2B	3.51001e-37	0.742547	0.552	0.333	1.2847e-32	Day 0	RAP2B
TMCO3	3.56953e-37	0.595336	0.304	0.117	1.30648e-32	Day 0	TMCO3
IRF2	3.58015e-37	-0.725568	0.075	0.33	1.31037e-32	Day 0	IRF2
DAPP1	3.75548e-37	-0.778299	0.111	0.373	1.37454e-32	Day 0	DAPP1
ATP6V0B	5.07622e-37	0.612434	0.866	0.748	1.85795e-32	Day 0	ATP6V0B
ASGR1	7.44542e-37	-0.772694	0.18	0.451	2.7251e-32	Day 0	ASGR1
ELOB	1.95442e-36	0.513958	0.908	0.849	7.15337e-32	Day 0	ELOB
RPL17	2.33208e-36	-0.382855	0.957	0.977	8.53563e-32	Day 0	RPL17
CD37	2.49347e-36	-0.519935	0.776	0.879	9.12636e-32	Day 0	CD37
TMEM176B	2.60583e-36	-0.903668	0.126	0.389	9.5376e-32	Day 0	TMEM176B
KCTD12	3.75585e-36	-0.728792	0.345	0.596	1.37468e-31	Day 0	KCTD12
MARCH1	4.17749e-36	-0.754001	0.245	0.509	1.529e-31	Day 0	MARCH1
PLCB2	4.59925e-36	-0.741884	0.213	0.48	1.68337e-31	Day 0	PLCB2
MBD2	5.46075e-36	0.729515	0.553	0.335	1.99869e-31	Day 0	MBD2
GAPDH	6.87529e-36	0.406014	0.972	0.974	2.51642e-31	Day 0	GAPDH
RAB11FIP1	6.88804e-36	-0.737661	0.273	0.546	2.52109e-31	Day 0	RAB11FIP1
SH2B2	7.1331e-36	0.581795	0.241	0.08	2.61079e-31	Day 0	SH2B2
PLEKHM2	7.26796e-36	0.617688	0.334	0.14	2.66015e-31	Day 0	PLEKHM2
HLA-DQB1	1.16337e-35	-0.911548	0.372	0.597	4.25806e-31	Day 0	HLA-DQB1
LFNG	1.29468e-35	0.762117	0.408	0.203	4.73865e-31	Day 0	LFNG
MT-ND6	1.3494e-35	-0.847941	0.409	0.634	4.93892e-31	Day 0	MT-ND6
HCST	1.50884e-35	0.626904	0.849	0.709	5.52251e-31	Day 0	HCST
CFLAR	1.6876e-35	-0.756475	0.264	0.532	6.17679e-31	Day 0	CFLAR
SMAD3	2.36667e-35	0.611401	0.3	0.118	8.66224e-31	Day 0	SMAD3
TNFAIP2	3.05275e-35	-0.647739	0.679	0.837	1.11734e-30	Day 0	TNFAIP2
UQCR11	3.46665e-35	0.496495	0.866	0.786	1.26883e-30	Day 0	UQCR11
STAT1	3.50997e-35	-0.819278	0.255	0.505	1.28468e-30	Day 0	STAT1
FAM111A	4.8817e-35	-0.682001	0.036	0.268	1.78675e-30	Day 0	FAM111A
TMBIM4	5.1172e-35	-0.698192	0.357	0.609	1.87295e-30	Day 0	TMBIM4
MYCBP2	7.5423e-35	-0.763279	0.203	0.467	2.76056e-30	Day 0	MYCBP2
RTN1	2.38977e-34	-0.662896	0.029	0.25	8.74681e-30	Day 0	RTN1
RBM6	2.7542e-34	-0.711639	0.097	0.344	1.00807e-29	Day 0	RBM6
WIPI1	3.25884e-34	0.367051	0.173	0.045	1.19277e-29	Day 0	WIPI1
TAGAP	3.48608e-34	-0.768747	0.085	0.325	1.27594e-29	Day 0	TAGAP
MSR1	3.94994e-34	0.318789	0.123	0.023	1.44572e-29	Day 0	MSR1
CCRL2	5.20306e-34	0.364434	0.129	0.026	1.90437e-29	Day 0	CCRL2
CALM3	5.50304e-34	0.669749	0.707	0.511	2.01417e-29	Day 0	CALM3
HNRNPU	7.18418e-34	-0.664481	0.571	0.739	2.62948e-29	Day 0	HNRNPU
IRF1	7.90131e-34	-0.854193	0.332	0.588	2.89196e-29	Day 0	IRF1
ADAR	7.94673e-34	-0.72873	0.34	0.587	2.90858e-29	Day 0	ADAR
CELF1	1.06965e-33	-0.737768	0.185	0.445	3.91504e-29	Day 0	CELF1
BIN2	1.46088e-33	-0.735707	0.224	0.481	5.34696e-29	Day 0	BIN2
STK38	1.67093e-33	-0.733004	0.108	0.352	6.11578e-29	Day 0	STK38
NAPSA	1.82386e-33	0.32073	0.133	0.027	6.67552e-29	Day 0	NAPSA
VCAN	1.98709e-33	-0.566353	0.859	0.945	7.27294e-29	Day 0	VCAN
AOAH	2.82418e-33	-0.709283	0.262	0.518	1.03368e-28	Day 0	AOAH
LITAF	3.08563e-33	0.796201	0.583	0.39	1.12937e-28	Day 0	LITAF
AC093673.1	5.23106e-33	0.329536	0.126	0.025	1.91462e-28	Day 0	AC093673.1
MCL1	5.24186e-33	-0.642425	0.715	0.856	1.91857e-28	Day 0	MCL1
CD9	5.78216e-33	0.499733	0.208	0.064	2.11633e-28	Day 0	CD9
ATM	6.77934e-33	-0.694057	0.101	0.345	2.48131e-28	Day 0	ATM
MYO9B	7.74449e-33	0.744352	0.673	0.484	2.83456e-28	Day 0	MYO9B
DDIT4	7.80491e-33	0.712697	0.3	0.123	2.85667e-28	Day 0	DDIT4
CSF3R	8.08419e-33	-0.697005	0.707	0.841	2.9589e-28	Day 0	CSF3R
RPS15	8.81594e-33	0.28065	0.982	0.983	3.22672e-28	Day 0	RPS15
OAS2	1.34081e-32	-0.775754	0.057	0.277	4.9075e-28	Day 0	OAS2
BRI3	1.37029e-32	0.479913	0.92	0.86	5.01538e-28	Day 0	BRI3
GDI2	1.42151e-32	-0.643856	0.545	0.711	5.20288e-28	Day 0	GDI2
AGFG1	1.56028e-32	0.834664	0.501	0.292	5.71078e-28	Day 0	AGFG1
SPTLC2	1.7451e-32	-0.659808	0.139	0.388	6.38725e-28	Day 0	SPTLC2
VPS13C	1.81154e-32	-0.731813	0.234	0.485	6.63042e-28	Day 0	VPS13C
DPYSL2	1.95434e-32	-0.649864	0.142	0.391	7.1531e-28	Day 0	DPYSL2
S100A10	2.49866e-32	0.452743	0.967	0.923	9.14533e-28	Day 0	S100A10
NOCT	2.68345e-32	0.353806	0.133	0.028	9.8217e-28	Day 0	NOCT
AQP9	2.72367e-32	0.630245	0.339	0.147	9.96892e-28	Day 0	AQP9
SPECC1	2.93004e-32	-0.663746	0.057	0.28	1.07242e-27	Day 0	SPECC1
WDR1	3.02866e-32	0.608339	0.63	0.428	1.10852e-27	Day 0	WDR1
CX3CR1	3.2204e-32	-0.695754	0.049	0.267	1.1787e-27	Day 0	CX3CR1
CHD7	4.01236e-32	0.337126	0.108	0.019	1.46856e-27	Day 0	CHD7
NECTIN2	4.25077e-32	0.361347	0.147	0.035	1.55583e-27	Day 0	NECTIN2
BTG1	5.0397e-32	-0.544404	0.687	0.838	1.84458e-27	Day 0	BTG1
PRAM1	6.05426e-32	-0.697984	0.332	0.576	2.21592e-27	Day 0	PRAM1
ALDH1A1	8.70273e-32	-0.757507	0.051	0.269	3.18529e-27	Day 0	ALDH1A1
INPP5D	1.01699e-31	-0.72763	0.16	0.403	3.72228e-27	Day 0	INPP5D
TNFAIP8L2	1.04288e-31	-0.632088	0.067	0.29	3.81704e-27	Day 0	TNFAIP8L2
TSPO	1.36874e-31	0.399832	0.953	0.932	5.00974e-27	Day 0	TSPO
TFEC	1.96167e-31	-0.653138	0.057	0.273	7.17992e-27	Day 0	TFEC
ITGAX	2.18273e-31	0.778269	0.645	0.459	7.98901e-27	Day 0	ITGAX
MAP4K3	2.67312e-31	0.397103	0.162	0.043	9.78388e-27	Day 0	MAP4K3
GSTO1	3.40657e-31	0.63923	0.72	0.561	1.24684e-26	Day 0	GSTO1
PRR7	3.9696e-31	0.330193	0.113	0.021	1.45291e-26	Day 0	PRR7
EIF5	4.00411e-31	0.624628	0.646	0.46	1.46554e-26	Day 0	EIF5
IRAK1	5.13622e-31	0.624189	0.334	0.153	1.87991e-26	Day 0	IRAK1
AGO2	5.76262e-31	0.55146	0.318	0.138	2.10918e-26	Day 0	AGO2
PLEK	5.91619e-31	0.633376	0.8	0.665	2.16539e-26	Day 0	PLEK
GNA13	6.40327e-31	0.693508	0.455	0.257	2.34366e-26	Day 0	GNA13
WNK1	6.92217e-31	-0.647528	0.183	0.436	2.53358e-26	Day 0	WNK1
MT-ND4	7.25276e-31	0.459668	0.975	0.941	2.65458e-26	Day 0	MT-ND4
PARP9	7.63835e-31	-0.675172	0.054	0.268	2.79571e-26	Day 0	PARP9
ZFP36L1	7.89494e-31	0.641907	0.874	0.769	2.88963e-26	Day 0	ZFP36L1
LY6E	8.3497e-31	-0.807964	0.421	0.639	3.05607e-26	Day 0	LY6E
GUK1	2.16191e-30	0.616929	0.727	0.574	7.91279e-26	Day 0	GUK1
DNAJA1	2.20585e-30	-0.661094	0.165	0.402	8.07364e-26	Day 0	DNAJA1
GTF2I	2.29619e-30	-0.635339	0.188	0.437	8.4043e-26	Day 0	GTF2I
GPBAR1	2.48094e-30	-0.634507	0.057	0.271	9.0805e-26	Day 0	GPBAR1
AC016831.5	2.68775e-30	0.357465	0.124	0.026	9.83743e-26	Day 0	AC016831.5
SQLE	2.69363e-30	0.422677	0.129	0.029	9.85894e-26	Day 0	SQLE
TRMT6	3.44606e-30	0.47788	0.245	0.092	1.26129e-25	Day 0	TRMT6
CYTOR	3.47775e-30	0.745623	0.399	0.213	1.27289e-25	Day 0	CYTOR
EIF3A	6.56238e-30	-0.652736	0.386	0.607	2.4019e-25	Day 0	EIF3A
MYL9	7.74397e-30	0.411505	0.149	0.037	2.83437e-25	Day 0	MYL9
HIPK3	7.80883e-30	-0.691524	0.213	0.448	2.85811e-25	Day 0	HIPK3
RGS10	7.93827e-30	0.665883	0.637	0.448	2.90549e-25	Day 0	RGS10
PNRC1	8.83453e-30	-0.511655	0.774	0.867	3.23353e-25	Day 0	PNRC1
MPEG1	9.10642e-30	-0.576462	0.555	0.737	3.33304e-25	Day 0	MPEG1
EPS15	1.19862e-29	-0.643894	0.137	0.37	4.38708e-25	Day 0	EPS15
PPDPF	1.25638e-29	0.605478	0.735	0.583	4.59846e-25	Day 0	PPDPF
PPBP	1.32846e-29	0.813272	0.365	0.173	4.86231e-25	Day 0	PPBP
TNNT1	1.37968e-29	0.567434	0.249	0.095	5.04977e-25	Day 0	TNNT1
ATP6V1A	1.57887e-29	-0.604804	0.108	0.337	5.77881e-25	Day 0	ATP6V1A
STK40	2.02168e-29	0.589026	0.367	0.179	7.39953e-25	Day 0	STK40
BACH1	2.25481e-29	0.727024	0.714	0.59	8.25285e-25	Day 0	BACH1
IFNGR2	2.92268e-29	0.638158	0.774	0.647	1.06973e-24	Day 0	IFNGR2
ZEB2	3.14802e-29	0.567985	0.881	0.793	1.15221e-24	Day 0	ZEB2
IRF2BP2	3.28646e-29	0.677229	0.583	0.41	1.20288e-24	Day 0	IRF2BP2
SLC25A6	3.35638e-29	0.437133	0.908	0.844	1.22847e-24	Day 0	SLC25A6
SAMSN1	4.96778e-29	0.56887	0.349	0.163	1.81826e-24	Day 0	SAMSN1
IRAK3	5.14049e-29	-0.662971	0.198	0.438	1.88147e-24	Day 0	IRAK3
CAPNS1	5.66002e-29	0.540993	0.768	0.611	2.07163e-24	Day 0	CAPNS1
CD164	6.4249e-29	-0.625465	0.316	0.543	2.35158e-24	Day 0	CD164
PLXDC2	7.31997e-29	-0.664643	0.319	0.552	2.67918e-24	Day 0	PLXDC2
N4BP2L2	8.13906e-29	-0.682689	0.231	0.465	2.97898e-24	Day 0	N4BP2L2
FGD2	9.76028e-29	-0.638945	0.092	0.308	3.57236e-24	Day 0	FGD2
CLEC4A	1.34143e-28	-0.633601	0.214	0.449	4.90975e-24	Day 0	CLEC4A
TACC3	1.36057e-28	-0.576287	0.064	0.274	4.97984e-24	Day 0	TACC3
DCAF7	1.37173e-28	-0.637991	0.106	0.323	5.02068e-24	Day 0	DCAF7
UTRN	1.5221e-28	-0.716482	0.172	0.398	5.57105e-24	Day 0	UTRN
NDUFA4	1.97293e-28	0.551751	0.746	0.606	7.22112e-24	Day 0	NDUFA4
CYBC1	2.06313e-28	-0.614878	0.097	0.317	7.55125e-24	Day 0	CYBC1
SLC25A28	2.82962e-28	0.432068	0.213	0.074	1.03567e-23	Day 0	SLC25A28
CTSA	3.25824e-28	0.61474	0.619	0.443	1.19255e-23	Day 0	CTSA
RABGAP1L	3.52785e-28	-0.667196	0.111	0.329	1.29123e-23	Day 0	RABGAP1L
ATP5F1E	3.55632e-28	0.321048	0.967	0.965	1.30165e-23	Day 0	ATP5F1E
LGALS2	4.23862e-28	-0.776452	0.383	0.583	1.55138e-23	Day 0	LGALS2
RAB3D	5.23333e-28	-0.62337	0.093	0.31	1.91545e-23	Day 0	RAB3D
PRKAR1A	5.25244e-28	-0.623371	0.272	0.501	1.92245e-23	Day 0	PRKAR1A
ANKLE2	5.77593e-28	0.548244	0.322	0.149	2.11405e-23	Day 0	ANKLE2
CORO1A	7.08794e-28	-0.413184	0.841	0.901	2.59426e-23	Day 0	CORO1A
ECHDC1	7.65758e-28	-0.587955	0.085	0.294	2.80275e-23	Day 0	ECHDC1
LINC-PINT	8.29368e-28	0.391618	0.144	0.038	3.03557e-23	Day 0	LINC-PINT
ARL6IP5	8.4931e-28	-0.606969	0.344	0.567	3.10856e-23	Day 0	ARL6IP5
ACTR3	9.46949e-28	-0.54341	0.416	0.628	3.46593e-23	Day 0	ACTR3
TNRC6B	9.96877e-28	-0.646244	0.106	0.321	3.64867e-23	Day 0	TNRC6B
NBPF26	1.19752e-27	-0.62742	0.052	0.249	4.38304e-23	Day 0	NBPF26
CYBA	1.37801e-27	0.299201	0.972	0.975	5.04365e-23	Day 0	CYBA
CBR1	1.69481e-27	-0.568254	0.062	0.263	6.20318e-23	Day 0	CBR1
FLNA	1.99113e-27	0.526092	0.902	0.823	7.28775e-23	Day 0	FLNA
PRKCD	2.1578e-27	-0.608071	0.244	0.481	7.89778e-23	Day 0	PRKCD
FLI1	2.1926e-27	-0.650112	0.121	0.335	8.02513e-23	Day 0	FLI1
CCR2	2.69523e-27	-0.552582	0.046	0.241	9.86481e-23	Day 0	CCR2
CHMP4B	2.77823e-27	0.546866	0.555	0.357	1.01686e-22	Day 0	CHMP4B
GPAT3	3.26779e-27	0.729713	0.38	0.204	1.19604e-22	Day 0	GPAT3
TRIM27	3.97528e-27	-0.596703	0.07	0.272	1.45499e-22	Day 0	TRIM27
MAT2A	4.36531e-27	-0.666261	0.126	0.341	1.59775e-22	Day 0	MAT2A
IL17RA	4.7146e-27	-0.574547	0.416	0.622	1.72559e-22	Day 0	IL17RA
IFITM3	4.73245e-27	-0.366335	0.624	0.8	1.73212e-22	Day 0	IFITM3
CIITA	5.04093e-27	-0.576296	0.079	0.285	1.84503e-22	Day 0	CIITA
TPD52L2	5.95055e-27	0.561748	0.486	0.296	2.17796e-22	Day 0	TPD52L2
BICD2	8.00401e-27	-0.561472	0.059	0.257	2.92955e-22	Day 0	BICD2
RPL13A	9.62157e-27	-0.358978	0.946	0.955	3.52159e-22	Day 0	RPL13A
HVCN1	1.00353e-26	-0.564663	0.077	0.281	3.67303e-22	Day 0	HVCN1
PLEKHO2	1.05857e-26	0.591031	0.411	0.227	3.87446e-22	Day 0	PLEKHO2
OSBPL8	1.08191e-26	-0.660018	0.264	0.485	3.95991e-22	Day 0	OSBPL8
RHOC	1.11771e-26	0.760565	0.293	0.137	4.09094e-22	Day 0	RHOC
BAZ2B	1.3247e-26	-0.617066	0.106	0.316	4.84854e-22	Day 0	BAZ2B
STK4	1.47923e-26	-0.605698	0.288	0.505	5.41414e-22	Day 0	STK4
TMEM176A	1.61161e-26	-0.745262	0.083	0.286	5.89867e-22	Day 0	TMEM176A
HLA-DRA	1.8899e-26	-0.585083	0.827	0.914	6.91721e-22	Day 0	HLA-DRA
KCNE3	2.04024e-26	-0.636713	0.142	0.358	7.46749e-22	Day 0	KCNE3
GAB2	3.30685e-26	0.539221	0.352	0.175	1.21034e-21	Day 0	GAB2
MIS18BP1	3.3157e-26	-0.607362	0.221	0.444	1.21358e-21	Day 0	MIS18BP1
THAP4	3.37814e-26	0.484292	0.19	0.066	1.23643e-21	Day 0	THAP4
TRIM56	3.60099e-26	-0.581666	0.083	0.288	1.318e-21	Day 0	TRIM56
SPHK1	3.71444e-26	0.455071	0.205	0.074	1.35952e-21	Day 0	SPHK1
SLC26A11	4.03417e-26	0.356331	0.108	0.023	1.47655e-21	Day 0	SLC26A11
EEF1A1	4.51668e-26	-0.252991	0.992	0.995	1.65315e-21	Day 0	EEF1A1
DGKZ	5.53413e-26	-0.581738	0.208	0.433	2.02555e-21	Day 0	DGKZ
RPL37A	5.81487e-26	0.365173	0.941	0.917	2.1283e-21	Day 0	RPL37A
FURIN	6.80425e-26	0.518789	0.304	0.143	2.49042e-21	Day 0	FURIN
APOL6	6.90455e-26	-0.673656	0.092	0.291	2.52713e-21	Day 0	APOL6
MGAT1	7.2716e-26	0.664069	0.666	0.529	2.66148e-21	Day 0	MGAT1
SRA1	7.82835e-26	0.546326	0.501	0.313	2.86525e-21	Day 0	SRA1
MPHOSPH8	8.81492e-26	-0.593981	0.115	0.322	3.22635e-21	Day 0	MPHOSPH8
RNF149	9.59953e-26	-0.663546	0.417	0.618	3.51353e-21	Day 0	RNF149
CREB5	1.04854e-25	-0.676113	0.106	0.309	3.83774e-21	Day 0	CREB5
PDK4	1.04999e-25	0.525472	0.324	0.152	3.84309e-21	Day 0	PDK4
CCL3L1	1.05162e-25	-1.02553	0.011	0.175	3.84903e-21	Day 0	CCL3L1
ARHGAP9	1.20318e-25	-0.643981	0.2	0.414	4.40376e-21	Day 0	ARHGAP9
CALHM6	1.46789e-25	-0.691271	0.172	0.378	5.37261e-21	Day 0	CALHM6
IFNAR2	1.60199e-25	0.515608	0.399	0.22	5.86346e-21	Day 0	IFNAR2
DDIT3	1.69279e-25	0.411092	0.221	0.084	6.19577e-21	Day 0	DDIT3
TBC1D9	1.85635e-25	-0.541588	0.043	0.225	6.79443e-21	Day 0	TBC1D9
LAPTM5	1.93283e-25	0.346272	0.966	0.945	7.07436e-21	Day 0	LAPTM5
FBXL5	2.06782e-25	-0.584405	0.372	0.586	7.56843e-21	Day 0	FBXL5
PRNP	2.3672e-25	0.55166	0.462	0.279	8.66418e-21	Day 0	PRNP
TMEM165	2.5237e-25	-0.598068	0.136	0.345	9.23701e-21	Day 0	TMEM165
SERINC3	2.87036e-25	-0.535851	0.101	0.302	1.05058e-20	Day 0	SERINC3
HSBP1	3.74213e-25	0.692989	0.658	0.53	1.36966e-20	Day 0	HSBP1
MAP1S	3.82051e-25	0.473904	0.25	0.106	1.39834e-20	Day 0	MAP1S
GLIPR1	3.83008e-25	-0.564096	0.532	0.694	1.40185e-20	Day 0	GLIPR1
CAT	4.35478e-25	-0.586443	0.191	0.404	1.59389e-20	Day 0	CAT
MT-ATP6	4.68687e-25	0.434845	0.985	0.956	1.71544e-20	Day 0	MT-ATP6
SPG11	4.91322e-25	-0.593747	0.08	0.277	1.79829e-20	Day 0	SPG11
CALM2	5.26283e-25	-0.481647	0.722	0.827	1.92625e-20	Day 0	CALM2
GABARAPL2	6.12657e-25	-0.557647	0.206	0.428	2.24239e-20	Day 0	GABARAPL2
SLC24A4	6.98739e-25	-0.579729	0.059	0.244	2.55745e-20	Day 0	SLC24A4
KPNB1	7.31995e-25	-0.601613	0.16	0.374	2.67918e-20	Day 0	KPNB1
SLC3A2	7.49912e-25	0.549554	0.399	0.223	2.74475e-20	Day 0	SLC3A2
RSL1D1	8.01492e-25	-0.573399	0.332	0.537	2.93354e-20	Day 0	RSL1D1
RIT1	8.93592e-25	0.490261	0.291	0.134	3.27064e-20	Day 0	RIT1
RAB11FIP4	9.11676e-25	0.507018	0.232	0.095	3.33683e-20	Day 0	RAB11FIP4
SNX27	9.59673e-25	-0.604188	0.157	0.364	3.5125e-20	Day 0	SNX27
USP15	1.10852e-24	-0.598155	0.484	0.66	4.0573e-20	Day 0	USP15
PIK3CD	1.36592e-24	-0.57613	0.105	0.306	4.99941e-20	Day 0	PIK3CD
LILRB3	1.51682e-24	-0.575338	0.278	0.497	5.5517e-20	Day 0	LILRB3
NRGN	1.6631e-24	0.947137	0.642	0.483	6.08713e-20	Day 0	NRGN
MEF2D	1.68107e-24	0.478974	0.303	0.144	6.15288e-20	Day 0	MEF2D
ARHGEF10L	1.76846e-24	-0.508103	0.026	0.194	6.47274e-20	Day 0	ARHGEF10L
HELZ	2.05256e-24	-0.627023	0.157	0.36	7.51259e-20	Day 0	HELZ
NBPF14	2.56892e-24	-0.648713	0.252	0.462	9.40251e-20	Day 0	NBPF14
CLEC7A	3.01502e-24	0.512164	0.797	0.668	1.10353e-19	Day 0	CLEC7A
ARRB2	3.22311e-24	0.450666	0.817	0.716	1.17969e-19	Day 0	ARRB2
ATF7IP	3.31205e-24	-0.639378	0.116	0.315	1.21224e-19	Day 0	ATF7IP
CD33	3.37368e-24	-0.58915	0.221	0.434	1.2348e-19	Day 0	CD33
PKM	3.43337e-24	0.465254	0.887	0.805	1.25665e-19	Day 0	PKM
ZNF106	3.86364e-24	-0.649722	0.38	0.571	1.41413e-19	Day 0	ZNF106
CARD16	4.06091e-24	-0.527191	0.501	0.672	1.48633e-19	Day 0	CARD16
TASOR	5.29901e-24	-0.563825	0.144	0.352	1.93949e-19	Day 0	TASOR
CEBPD	5.38559e-24	0.383076	0.944	0.928	1.97118e-19	Day 0	CEBPD
CRYBG1	5.5221e-24	-0.516801	0.093	0.287	2.02114e-19	Day 0	CRYBG1
WASHC4	5.66239e-24	-0.574541	0.169	0.376	2.07249e-19	Day 0	WASHC4
WSB2	5.68036e-24	0.376464	0.195	0.072	2.07907e-19	Day 0	WSB2
TBXAS1	5.83756e-24	-0.566268	0.404	0.593	2.13661e-19	Day 0	TBXAS1
PTGS2	6.66413e-24	-0.843166	0.021	0.182	2.43914e-19	Day 0	PTGS2
TAF10	6.72234e-24	0.464196	0.72	0.576	2.46044e-19	Day 0	TAF10
POLR2L	8.00134e-24	0.508574	0.745	0.595	2.92857e-19	Day 0	POLR2L
GAPT	9.67027e-24	-0.46048	0.043	0.218	3.53942e-19	Day 0	GAPT
CCNL1	1.16176e-23	-0.642134	0.367	0.568	4.25216e-19	Day 0	CCNL1
LARP4B	1.26476e-23	-0.515408	0.07	0.255	4.62916e-19	Day 0	LARP4B
Z93241.1	1.27832e-23	0.36287	0.126	0.034	4.67878e-19	Day 0	Z93241.1
ZNF787	1.28621e-23	0.335318	0.182	0.064	4.70767e-19	Day 0	ZNF787
METTL7A	1.31936e-23	-0.54485	0.085	0.275	4.82899e-19	Day 0	METTL7A
MCTP1	1.34199e-23	-0.526102	0.085	0.273	4.9118e-19	Day 0	MCTP1
IGFBP7	1.35118e-23	0.483201	0.285	0.136	4.94545e-19	Day 0	IGFBP7
SNAP23	1.36149e-23	-0.532518	0.159	0.365	4.9832e-19	Day 0	SNAP23
HIST2H2AC	1.42467e-23	0.427832	0.229	0.095	5.21444e-19	Day 0	HIST2H2AC
CD300LF	1.43776e-23	-0.575734	0.123	0.326	5.26235e-19	Day 0	CD300LF
ISG15	1.57122e-23	-0.861082	0.2	0.401	5.75081e-19	Day 0	ISG15
CLNS1A	1.58296e-23	-0.531217	0.134	0.336	5.79378e-19	Day 0	CLNS1A
AC007952.4	1.58949e-23	0.761614	0.427	0.254	5.8177e-19	Day 0	AC007952.4
SNX1	1.84811e-23	-0.444699	0.083	0.272	6.76428e-19	Day 0	SNX1
NUDT16	2.34621e-23	-0.603752	0.169	0.371	8.58738e-19	Day 0	NUDT16
XIST	2.40686e-23	0.488087	0.313	0.146	8.80934e-19	Day 0	XIST
RIOK3	2.41495e-23	0.522732	0.547	0.374	8.83895e-19	Day 0	RIOK3
LMNB1	2.49011e-23	-0.507218	0.041	0.213	9.11407e-19	Day 0	LMNB1
MOSPD2	3.73371e-23	-0.518851	0.033	0.198	1.36658e-18	Day 0	MOSPD2
PDCD6	3.9264e-23	-0.535084	0.159	0.367	1.4371e-18	Day 0	PDCD6
USP48	3.99195e-23	-0.521371	0.072	0.253	1.46109e-18	Day 0	USP48
H2AFZ	4.3611e-23	-0.573821	0.329	0.536	1.5962e-18	Day 0	H2AFZ
MECP2	4.43214e-23	0.446244	0.278	0.128	1.62221e-18	Day 0	MECP2
JDP2	5.23691e-23	0.533269	0.327	0.17	1.91676e-18	Day 0	JDP2
TTYH3	5.54665e-23	0.501277	0.326	0.169	2.03013e-18	Day 0	TTYH3
NR4A2	6.25595e-23	-0.571788	0.049	0.221	2.28974e-18	Day 0	NR4A2
HNRNPA2B1	6.53692e-23	-0.407005	0.748	0.838	2.39258e-18	Day 0	HNRNPA2B1
TMOD3	6.74436e-23	-0.530354	0.159	0.365	2.4685e-18	Day 0	TMOD3
PDE4A	7.75664e-23	0.428802	0.211	0.084	2.83901e-18	Day 0	PDE4A
B3GNT5	8.08482e-23	0.367091	0.154	0.05	2.95912e-18	Day 0	B3GNT5
MSRB1	8.62353e-23	-0.616283	0.209	0.414	3.1563e-18	Day 0	MSRB1
PIK3AP1	8.62408e-23	-0.613816	0.206	0.402	3.1565e-18	Day 0	PIK3AP1
EPSTI1	9.14801e-23	-0.562949	0.093	0.277	3.34826e-18	Day 0	EPSTI1
COMMD3	9.38395e-23	-0.466932	0.061	0.236	3.43462e-18	Day 0	COMMD3
BEST1	9.69682e-23	-0.67495	0.265	0.47	3.54913e-18	Day 0	BEST1
EPN1	1.20123e-22	0.547856	0.478	0.305	4.39663e-18	Day 0	EPN1
PGPEP1	1.23832e-22	0.529368	0.237	0.102	4.53238e-18	Day 0	PGPEP1
PPP1R35	1.61257e-22	0.373105	0.185	0.068	5.90217e-18	Day 0	PPP1R35
IQSEC1	1.70825e-22	0.619008	0.519	0.34	6.25236e-18	Day 0	IQSEC1
STX11	1.76165e-22	-0.583616	0.344	0.535	6.44782e-18	Day 0	STX11
IQGAP1	2.00245e-22	-0.477925	0.642	0.77	7.32916e-18	Day 0	IQGAP1
COA3	2.28843e-22	-0.524815	0.098	0.287	8.37588e-18	Day 0	COA3
C14orf119	2.3174e-22	-0.426323	0.033	0.193	8.48191e-18	Day 0	C14orf119
RBBP4	2.35951e-22	-0.559674	0.223	0.415	8.63604e-18	Day 0	RBBP4
SMIM14	3.19294e-22	-0.476211	0.049	0.216	1.16865e-17	Day 0	SMIM14
NDUFA6	3.45012e-22	0.523616	0.47	0.299	1.26278e-17	Day 0	NDUFA6
DRAP1	3.52793e-22	0.580661	0.643	0.492	1.29126e-17	Day 0	DRAP1
MGAT4B	4.27681e-22	0.462682	0.247	0.111	1.56535e-17	Day 0	MGAT4B
DYNLT1	4.51574e-22	-0.578198	0.282	0.483	1.6528e-17	Day 0	DYNLT1
USP33	5.0593e-22	-0.541394	0.069	0.241	1.85175e-17	Day 0	USP33
MPP1	5.36413e-22	0.638987	0.543	0.386	1.96333e-17	Day 0	MPP1
HNRNPH1	5.46242e-22	-0.522347	0.298	0.507	1.9993e-17	Day 0	HNRNPH1
MCMBP	5.67698e-22	-0.530492	0.08	0.257	2.07783e-17	Day 0	MCMBP
ABHD17A	5.80056e-22	0.461008	0.399	0.227	2.12306e-17	Day 0	ABHD17A
BPTF	5.97306e-22	-0.578864	0.198	0.398	2.1862e-17	Day 0	BPTF
IFI44	5.99392e-22	-0.604396	0.072	0.244	2.19384e-17	Day 0	IFI44
NAMPT	6.1842e-22	0.505654	0.764	0.637	2.26348e-17	Day 0	NAMPT
OGFRL1	6.36486e-22	-0.584844	0.381	0.581	2.3296e-17	Day 0	OGFRL1
SMCHD1	6.5204e-22	-0.599517	0.318	0.521	2.38653e-17	Day 0	SMCHD1
TAF15	6.81461e-22	-0.545454	0.154	0.348	2.49422e-17	Day 0	TAF15
AKNA	7.27438e-22	-0.527717	0.249	0.459	2.66249e-17	Day 0	AKNA
HMGB3	7.8574e-22	0.250387	0.103	0.025	2.87589e-17	Day 0	HMGB3
C4orf48	8.77674e-22	0.440634	0.764	0.614	3.21237e-17	Day 0	C4orf48
CEP350	9.2046e-22	-0.542149	0.165	0.362	3.36898e-17	Day 0	CEP350
FGD3	1.11684e-21	-0.54633	0.152	0.347	4.08774e-17	Day 0	FGD3
HMGXB3	1.1304e-21	0.505679	0.247	0.112	4.13737e-17	Day 0	HMGXB3
VPS36	1.18403e-21	-0.509924	0.093	0.272	4.33368e-17	Day 0	VPS36
ZNF350	1.21785e-21	0.343932	0.152	0.051	4.45744e-17	Day 0	ZNF350
HMGB2	1.2401e-21	-0.625986	0.282	0.476	4.53888e-17	Day 0	HMGB2
NBPF19	1.28512e-21	-0.561091	0.149	0.343	4.70368e-17	Day 0	NBPF19
HIPK2	1.37662e-21	0.546948	0.321	0.172	5.03856e-17	Day 0	HIPK2
NDST2	1.43491e-21	0.43922	0.265	0.125	5.25191e-17	Day 0	NDST2
HCLS1	1.67105e-21	-0.433482	0.692	0.808	6.11622e-17	Day 0	HCLS1
SIPA1	1.68885e-21	-0.549549	0.129	0.316	6.18137e-17	Day 0	SIPA1
UBA3	1.71931e-21	-0.484325	0.08	0.254	6.29283e-17	Day 0	UBA3
RHOT1	1.79738e-21	-0.49627	0.057	0.222	6.5786e-17	Day 0	RHOT1
HOOK2	1.84346e-21	-0.451153	0.038	0.196	6.74724e-17	Day 0	HOOK2
H1F0	2.01467e-21	0.546834	0.231	0.1	7.37388e-17	Day 0	H1F0
PLIN3	2.24757e-21	0.54356	0.439	0.273	8.22633e-17	Day 0	PLIN3
PDLIM7	2.78394e-21	0.443027	0.324	0.169	1.01895e-16	Day 0	PDLIM7
LARS	2.91903e-21	-0.442151	0.043	0.201	1.0684e-16	Day 0	LARS
DDX3Y	3.03987e-21	-0.443581	0.003	0.137	1.11262e-16	Day 0	DDX3Y
SLC11A1	3.26915e-21	0.576471	0.794	0.707	1.19654e-16	Day 0	SLC11A1
PBRM1	3.27933e-21	-0.493779	0.093	0.269	1.20027e-16	Day 0	PBRM1
ALDH2	3.61655e-21	-0.54576	0.394	0.581	1.32369e-16	Day 0	ALDH2
PFDN5	3.84468e-21	0.251419	0.967	0.97	1.40719e-16	Day 0	PFDN5
VIM-AS1	3.94233e-21	0.586991	0.455	0.292	1.44293e-16	Day 0	VIM-AS1
GATAD2A	4.77106e-21	0.437239	0.285	0.139	1.74626e-16	Day 0	GATAD2A
NMI	6.43929e-21	-0.503961	0.101	0.276	2.35684e-16	Day 0	NMI
SELPLG	6.86555e-21	-0.547539	0.221	0.413	2.51286e-16	Day 0	SELPLG
CLEC4E	7.604e-21	-0.59424	0.128	0.311	2.78314e-16	Day 0	CLEC4E
NDUFB5	8.58204e-21	-0.494122	0.214	0.409	3.14111e-16	Day 0	NDUFB5
MYCL	9.56553e-21	-0.40214	0.015	0.154	3.50108e-16	Day 0	MYCL
AL021155.5	1.11567e-20	0.344306	0.121	0.036	4.08347e-16	Day 0	AL021155.5
LAPTM4A	1.14171e-20	0.52293	0.527	0.372	4.17878e-16	Day 0	LAPTM4A
XPO1	1.21161e-20	-0.473441	0.087	0.262	4.4346e-16	Day 0	XPO1
RGS14	1.29215e-20	-0.458144	0.062	0.225	4.72939e-16	Day 0	RGS14
MRPS34	1.30037e-20	-0.492511	0.175	0.367	4.7595e-16	Day 0	MRPS34
TSPYL2	1.33517e-20	0.338499	0.1	0.025	4.88686e-16	Day 0	TSPYL2
YWHAG	1.45664e-20	-0.422455	0.111	0.297	5.33146e-16	Day 0	YWHAG
KRCC1	1.47992e-20	-0.392836	0.021	0.165	5.41667e-16	Day 0	KRCC1
EEA1	1.63841e-20	-0.443606	0.041	0.195	5.99675e-16	Day 0	EEA1
CD300C	1.64556e-20	0.39023	0.324	0.171	6.02293e-16	Day 0	CD300C
IMP3	1.70025e-20	-0.482586	0.093	0.264	6.22309e-16	Day 0	IMP3
SETX	1.75111e-20	-0.507987	0.267	0.466	6.40923e-16	Day 0	SETX
DTX3L	1.88545e-20	-0.495089	0.077	0.243	6.90095e-16	Day 0	DTX3L
OAS3	2.06187e-20	-0.547357	0.065	0.228	7.54663e-16	Day 0	OAS3
HSPD1	2.24052e-20	-0.504225	0.103	0.272	8.20051e-16	Day 0	HSPD1
EPRS	2.34065e-20	-0.486094	0.069	0.231	8.567e-16	Day 0	EPRS
BLOC1S1	2.64906e-20	0.456509	0.769	0.684	9.69581e-16	Day 0	BLOC1S1
BCL2A1	2.667e-20	0.550176	0.592	0.423	9.76148e-16	Day 0	BCL2A1
DNAJC13	2.85968e-20	-0.473048	0.062	0.225	1.04667e-15	Day 0	DNAJC13
NDUFA1	2.86382e-20	0.417383	0.7	0.553	1.04819e-15	Day 0	NDUFA1
HAVCR2	2.99298e-20	0.42721	0.254	0.12	1.09546e-15	Day 0	HAVCR2
GRK6	3.06367e-20	0.483719	0.457	0.29	1.12133e-15	Day 0	GRK6
SMARCC2	3.06485e-20	-0.515314	0.137	0.32	1.12176e-15	Day 0	SMARCC2
TNFAIP8	3.21911e-20	-0.409015	0.08	0.25	1.17823e-15	Day 0	TNFAIP8
DNAJC5	3.38145e-20	0.430365	0.355	0.196	1.23764e-15	Day 0	DNAJC5
MGAT4A	3.80201e-20	0.325886	0.227	0.099	1.39157e-15	Day 0	MGAT4A
OXR1	3.94481e-20	-0.465787	0.057	0.214	1.44384e-15	Day 0	OXR1
NARS	4.85246e-20	-0.499336	0.08	0.246	1.77605e-15	Day 0	NARS
RASSF3	4.85915e-20	-0.489712	0.103	0.276	1.7785e-15	Day 0	RASSF3
GUSB	5.32092e-20	0.4957	0.365	0.214	1.94751e-15	Day 0	GUSB
ABI3	5.35779e-20	-0.462918	0.072	0.236	1.96101e-15	Day 0	ABI3
HSD17B4	5.87809e-20	-0.466558	0.082	0.248	2.15144e-15	Day 0	HSD17B4
ARID1A	6.2647e-20	-0.489362	0.28	0.471	2.29294e-15	Day 0	ARID1A
AL034397.3	6.66794e-20	-0.635082	0.169	0.355	2.44053e-15	Day 0	AL034397.3
IFIT3	6.78414e-20	-0.610126	0.015	0.148	2.48306e-15	Day 0	IFIT3
PTPN1	7.16343e-20	0.47892	0.345	0.196	2.62189e-15	Day 0	PTPN1
HLA-DPA1	7.91842e-20	-0.665102	0.588	0.735	2.89822e-15	Day 0	HLA-DPA1
AK2	8.29577e-20	-0.439336	0.124	0.304	3.03633e-15	Day 0	AK2
TMOD2	8.5967e-20	-0.445744	0.015	0.148	3.14648e-15	Day 0	TMOD2
SRSF1	8.63885e-20	-0.455577	0.098	0.27	3.16191e-15	Day 0	SRSF1
MT-ND4L	8.80349e-20	-0.667389	0.714	0.787	3.22216e-15	Day 0	MT-ND4L
SERPINA1	8.81883e-20	0.402942	0.894	0.845	3.22778e-15	Day 0	SERPINA1
KCNK6	9.24824e-20	-0.461143	0.065	0.226	3.38495e-15	Day 0	KCNK6
GBP4	1.01889e-19	-0.453646	0.029	0.172	3.72922e-15	Day 0	GBP4
P2RX1	1.08612e-19	0.442899	0.314	0.163	3.97529e-15	Day 0	P2RX1
SCIMP	1.16012e-19	-0.495622	0.149	0.333	4.24614e-15	Day 0	SCIMP
THRA	1.24067e-19	0.264584	0.133	0.042	4.54097e-15	Day 0	THRA
TRIM44	1.27043e-19	-0.536224	0.221	0.409	4.64989e-15	Day 0	TRIM44
LUCAT1	1.31809e-19	0.486963	0.206	0.086	4.82433e-15	Day 0	LUCAT1
SGK3	1.36224e-19	-0.479362	0.072	0.232	4.98594e-15	Day 0	SGK3
DOT1L	1.37406e-19	0.489934	0.206	0.088	5.02919e-15	Day 0	DOT1L
CCDC88B	1.38498e-19	-0.526486	0.2	0.392	5.06915e-15	Day 0	CCDC88B
DDX58	1.47975e-19	-0.454185	0.02	0.156	5.41602e-15	Day 0	DDX58
SCLT1	1.49052e-19	-0.495189	0.075	0.24	5.45547e-15	Day 0	SCLT1
DAPK1	1.54226e-19	-0.583495	0.154	0.329	5.64481e-15	Day 0	DAPK1
HSD17B11	1.83597e-19	-0.491053	0.3	0.492	6.71982e-15	Day 0	HSD17B11
KLF4	1.84407e-19	-0.534938	0.201	0.387	6.74949e-15	Day 0	KLF4
KIAA0319L	1.8923e-19	-0.437296	0.051	0.205	6.926e-15	Day 0	KIAA0319L
CD151	1.92392e-19	0.493665	0.396	0.237	7.04173e-15	Day 0	CD151
ZMYM4	2.00795e-19	-0.379308	0.046	0.196	7.3493e-15	Day 0	ZMYM4
RNF44	2.0822e-19	-0.488487	0.1	0.267	7.62106e-15	Day 0	RNF44
ANP32A	2.10413e-19	-0.491587	0.365	0.554	7.70134e-15	Day 0	ANP32A
EAF1	2.12015e-19	0.461384	0.239	0.112	7.75995e-15	Day 0	EAF1
ARL4C	2.14739e-19	0.72032	0.368	0.22	7.85968e-15	Day 0	ARL4C
LYSMD2	2.18696e-19	-0.44011	0.079	0.244	8.00451e-15	Day 0	LYSMD2
CSNK1A1	2.57023e-19	0.495758	0.576	0.424	9.40729e-15	Day 0	CSNK1A1
ZMIZ1	2.5881e-19	0.571105	0.478	0.322	9.4727e-15	Day 0	ZMIZ1
RAB5B	2.65083e-19	-0.425254	0.067	0.228	9.70229e-15	Day 0	RAB5B
PID1	2.81954e-19	0.627351	0.372	0.225	1.03198e-14	Day 0	PID1
SH2D3C	3.00028e-19	-0.475928	0.074	0.231	1.09813e-14	Day 0	SH2D3C
S1PR3	3.34304e-19	-0.513869	0.028	0.166	1.22359e-14	Day 0	S1PR3
HRH2	3.4524e-19	-0.490121	0.177	0.359	1.26361e-14	Day 0	HRH2
GIT2	3.74171e-19	-0.520468	0.159	0.341	1.3695e-14	Day 0	GIT2
SCAND1	4.86461e-19	0.463074	0.702	0.575	1.7805e-14	Day 0	SCAND1
PARP10	4.98273e-19	-0.430711	0.044	0.191	1.82373e-14	Day 0	PARP10
AC073332.1	5.7794e-19	0.427426	0.201	0.086	2.11532e-14	Day 0	AC073332.1
ETF1	6.12305e-19	0.457625	0.39	0.235	2.2411e-14	Day 0	ETF1
EDEM3	6.64773e-19	-0.466796	0.059	0.212	2.43314e-14	Day 0	EDEM3
TMEM131L	6.71063e-19	-0.437732	0.036	0.177	2.45616e-14	Day 0	TMEM131L
ATP6V1C1	7.00209e-19	-0.381835	0.046	0.193	2.56283e-14	Day 0	ATP6V1C1
SF3B1	7.30324e-19	-0.510274	0.421	0.597	2.67306e-14	Day 0	SF3B1
KBTBD2	7.51022e-19	0.385483	0.242	0.115	2.74881e-14	Day 0	KBTBD2
PTMA	9.71822e-19	0.266112	0.982	0.979	3.55697e-14	Day 0	PTMA
VOPP1	1.01771e-18	0.345581	0.273	0.136	3.72493e-14	Day 0	VOPP1
SSB	1.0326e-18	-0.489583	0.167	0.346	3.77942e-14	Day 0	SSB
SLC35A1	1.11174e-18	-0.372747	0.023	0.156	4.06908e-14	Day 0	SLC35A1
TAB2	1.18526e-18	0.48355	0.391	0.237	4.33816e-14	Day 0	TAB2
NOTCH2	1.21499e-18	-0.499356	0.383	0.559	4.44697e-14	Day 0	NOTCH2
APOL3	1.22175e-18	-0.409725	0.041	0.183	4.47172e-14	Day 0	APOL3
PTEN	1.59891e-18	-0.48252	0.291	0.475	5.85217e-14	Day 0	PTEN
AKAP9	1.67685e-18	-0.534777	0.16	0.336	6.13744e-14	Day 0	AKAP9
RFX2	1.83193e-18	0.300167	0.118	0.037	6.70503e-14	Day 0	RFX2
ITPKB	1.90334e-18	0.398304	0.17	0.068	6.9664e-14	Day 0	ITPKB
HSP90AB1	2.22068e-18	-0.503494	0.47	0.623	8.12793e-14	Day 0	HSP90AB1
MLKL	2.24076e-18	-0.461277	0.049	0.193	8.20142e-14	Day 0	MLKL
ANKFY1	2.24665e-18	-0.438819	0.046	0.189	8.22296e-14	Day 0	ANKFY1
BNIP3L	2.38034e-18	-0.508586	0.362	0.541	8.71228e-14	Day 0	BNIP3L
PHC2	2.40932e-18	0.44769	0.378	0.229	8.81837e-14	Day 0	PHC2
CXCR4	2.51963e-18	-0.482985	0.165	0.345	9.22211e-14	Day 0	CXCR4
HACD4	2.60814e-18	-0.47966	0.385	0.571	9.54604e-14	Day 0	HACD4
OSCAR	2.63681e-18	-0.531738	0.195	0.371	9.651e-14	Day 0	OSCAR
NFATC2IP	2.78545e-18	-0.482941	0.093	0.252	1.0195e-13	Day 0	NFATC2IP
HK2	2.809e-18	-0.401281	0.051	0.198	1.02812e-13	Day 0	HK2
NSF	3.10863e-18	-0.429331	0.051	0.193	1.13779e-13	Day 0	NSF
MOB1A	3.31545e-18	-0.475042	0.483	0.63	1.21349e-13	Day 0	MOB1A
TARDBP	3.45712e-18	-0.446089	0.08	0.239	1.26534e-13	Day 0	TARDBP
RUNX1	3.76191e-18	0.514137	0.358	0.211	1.3769e-13	Day 0	RUNX1
CHMP5	4.34443e-18	-0.454039	0.095	0.255	1.5901e-13	Day 0	CHMP5
VSIR	4.5287e-18	-0.296602	0.736	0.846	1.65755e-13	Day 0	VSIR
TWF2	4.87995e-18	0.455914	0.594	0.467	1.78611e-13	Day 0	TWF2
TP53	5.29795e-18	-0.384021	0.025	0.154	1.9391e-13	Day 0	TP53
SNHG15	5.42627e-18	0.414645	0.247	0.123	1.98607e-13	Day 0	SNHG15
ATP6V0E1	5.94661e-18	-0.464802	0.542	0.685	2.17652e-13	Day 0	ATP6V0E1
INTS3	5.96486e-18	-0.441267	0.026	0.156	2.1832e-13	Day 0	INTS3
EVA1B	6.12591e-18	0.387696	0.211	0.096	2.24214e-13	Day 0	EVA1B
CTSH	6.73348e-18	-0.441549	0.52	0.667	2.46452e-13	Day 0	CTSH
PSMB8	6.80508e-18	-0.445803	0.408	0.562	2.49073e-13	Day 0	PSMB8
ATP6V1B2	6.90768e-18	-0.502438	0.36	0.533	2.52828e-13	Day 0	ATP6V1B2
DNMT1	7.128e-18	-0.421596	0.079	0.232	2.60892e-13	Day 0	DNMT1
SAMD9	7.34076e-18	-0.427943	0.047	0.187	2.68679e-13	Day 0	SAMD9
TLR5	7.57035e-18	-0.387494	0.016	0.14	2.77082e-13	Day 0	TLR5
C3AR1	8.07862e-18	0.328226	0.167	0.066	2.95686e-13	Day 0	C3AR1
RNF125	8.10931e-18	-0.403979	0.021	0.147	2.96809e-13	Day 0	RNF125
CNTRL	9.26334e-18	-0.481183	0.079	0.23	3.39048e-13	Day 0	CNTRL
TAP1	9.35017e-18	-0.450099	0.11	0.271	3.42226e-13	Day 0	TAP1
MPP7	9.75308e-18	-0.445259	0.057	0.202	3.56972e-13	Day 0	MPP7
RPS27	9.92657e-18	0.268624	0.967	0.952	3.63322e-13	Day 0	RPS27
HIST1H1C	1.07547e-17	0.511404	0.254	0.129	3.93632e-13	Day 0	HIST1H1C
SH3GL1	1.1192e-17	0.382707	0.205	0.093	4.09637e-13	Day 0	SH3GL1
GASK1B	1.1389e-17	-0.52903	0.147	0.314	4.1685e-13	Day 0	GASK1B
ZC3HAV1	1.18323e-17	-0.462616	0.088	0.243	4.33073e-13	Day 0	ZC3HAV1
EIF2AK2	1.29284e-17	-0.539397	0.103	0.257	4.73193e-13	Day 0	EIF2AK2
KIAA0040	1.33814e-17	-0.41499	0.043	0.18	4.89773e-13	Day 0	KIAA0040
NECAP2	1.47368e-17	-0.412032	0.106	0.266	5.39381e-13	Day 0	NECAP2
PPP1R12A	1.55017e-17	-0.504576	0.221	0.394	5.67378e-13	Day 0	PPP1R12A
IL10RA	1.5835e-17	0.49007	0.704	0.583	5.79579e-13	Day 0	IL10RA
NOP56	1.67392e-17	-0.414405	0.043	0.179	6.1267e-13	Day 0	NOP56
ZKSCAN1	1.68575e-17	-0.4353	0.067	0.213	6.17002e-13	Day 0	ZKSCAN1
PLP2	1.70961e-17	0.469952	0.753	0.677	6.25734e-13	Day 0	PLP2
CCDC85B	1.74066e-17	0.447219	0.527	0.377	6.371e-13	Day 0	CCDC85B
YPEL3	1.85283e-17	-0.502863	0.337	0.52	6.78153e-13	Day 0	YPEL3
SLC40A1	1.98832e-17	-0.400171	0.02	0.142	7.27747e-13	Day 0	SLC40A1
TMEM70	2.01056e-17	0.446253	0.247	0.124	7.35886e-13	Day 0	TMEM70
OSTF1	2.01819e-17	-0.477254	0.282	0.453	7.38679e-13	Day 0	OSTF1
SSR1	2.02596e-17	-0.458137	0.27	0.451	7.41521e-13	Day 0	SSR1
P2RY8	2.03534e-17	-0.393146	0.029	0.159	7.44955e-13	Day 0	P2RY8
PSMB8-AS1	2.04947e-17	-0.405205	0.077	0.225	7.50127e-13	Day 0	PSMB8-AS1
TCF25	2.22532e-17	0.45732	0.697	0.577	8.1449e-13	Day 0	TCF25
PPIF	2.35833e-17	0.626589	0.401	0.257	8.63174e-13	Day 0	PPIF
TPR	2.49693e-17	-0.4514	0.165	0.339	9.13902e-13	Day 0	TPR
MMP24OS	2.5142e-17	0.453408	0.527	0.389	9.20224e-13	Day 0	MMP24OS
AKR1A1	2.51436e-17	-0.514331	0.221	0.387	9.20281e-13	Day 0	AKR1A1
PARP4	2.51506e-17	-0.407983	0.087	0.241	9.20537e-13	Day 0	PARP4
GSAP	2.53651e-17	-0.44583	0.064	0.206	9.28386e-13	Day 0	GSAP
CD4	2.69655e-17	-0.515903	0.362	0.526	9.86962e-13	Day 0	CD4
RGS18	2.70532e-17	-0.461797	0.108	0.273	9.90175e-13	Day 0	RGS18
CNBP	2.80782e-17	0.423849	0.822	0.789	1.02769e-12	Day 0	CNBP
DEDD2	2.86754e-17	0.392888	0.303	0.166	1.04955e-12	Day 0	DEDD2
NSL1	2.90853e-17	-0.371334	0.052	0.193	1.06455e-12	Day 0	NSL1
TAOK1	3.40295e-17	-0.449526	0.136	0.301	1.24551e-12	Day 0	TAOK1
EHD4	3.53125e-17	0.440091	0.278	0.15	1.29247e-12	Day 0	EHD4
ZFAND2A	4.02551e-17	0.278717	0.201	0.09	1.47338e-12	Day 0	ZFAND2A
ZNF638	4.05861e-17	-0.499385	0.121	0.278	1.48549e-12	Day 0	ZNF638
THBS1	4.30025e-17	0.912029	0.173	0.072	1.57394e-12	Day 0	THBS1
DNAJB1	4.48629e-17	0.390399	0.296	0.161	1.64203e-12	Day 0	DNAJB1
LPXN	5.68408e-17	-0.429974	0.095	0.245	2.08043e-12	Day 0	LPXN
1	5.74987e-17	0.513801	0.452	0.306	2.10451e-12	Day 0	1
ARGLU1	6.61752e-17	-0.482304	0.357	0.536	2.42208e-12	Day 0	ARGLU1
RBP7	6.90077e-17	-0.618163	0.336	0.495	2.52575e-12	Day 0	RBP7
PARP12	6.929e-17	-0.467488	0.067	0.207	2.53608e-12	Day 0	PARP12
CCL3	7.08237e-17	-0.720058	0.011	0.126	2.59222e-12	Day 0	CCL3
CTDSP1	7.10778e-17	0.557027	0.462	0.312	2.60152e-12	Day 0	CTDSP1
B4GALT1	7.33526e-17	0.450176	0.398	0.25	2.68478e-12	Day 0	B4GALT1
SLC38A10	8.242e-17	-0.459958	0.144	0.308	3.01666e-12	Day 0	SLC38A10
CDK2AP2	8.26569e-17	-0.435538	0.088	0.236	3.02533e-12	Day 0	CDK2AP2
EIF3E	9.11436e-17	-0.430977	0.525	0.661	3.33595e-12	Day 0	EIF3E
HDAC9	9.19236e-17	-0.42301	0.044	0.175	3.36449e-12	Day 0	HDAC9
IL1B	1.07133e-16	-0.697227	0.054	0.191	3.92118e-12	Day 0	IL1B
CCND3	1.07513e-16	-0.470581	0.224	0.396	3.93508e-12	Day 0	CCND3
CBWD2	1.17383e-16	-0.410649	0.054	0.188	4.29632e-12	Day 0	CBWD2
TMA7	1.19055e-16	0.333658	0.818	0.74	4.35753e-12	Day 0	TMA7
RBM3	1.20135e-16	0.393919	0.807	0.717	4.39706e-12	Day 0	RBM3
IFFO1	1.21593e-16	-0.474963	0.062	0.197	4.45043e-12	Day 0	IFFO1
PTGER2	1.22394e-16	0.407001	0.242	0.123	4.47975e-12	Day 0	PTGER2
MAPKAPK3	1.24006e-16	0.456971	0.484	0.342	4.53876e-12	Day 0	MAPKAPK3
TCHP	1.26159e-16	-0.397099	0.034	0.162	4.61756e-12	Day 0	TCHP
TTC7A	1.27397e-16	-0.462131	0.154	0.319	4.66284e-12	Day 0	TTC7A
PUM1	1.39787e-16	-0.44491	0.155	0.316	5.11634e-12	Day 0	PUM1
LINC00937	1.46961e-16	-0.523464	0.131	0.286	5.37891e-12	Day 0	LINC00937
GAS5	1.52564e-16	-0.471374	0.342	0.499	5.584e-12	Day 0	GAS5
KCMF1	1.54964e-16	0.411209	0.265	0.141	5.67183e-12	Day 0	KCMF1
TLR8	1.58934e-16	-0.418026	0.056	0.191	5.81715e-12	Day 0	TLR8
TNNI2	1.61109e-16	0.44347	0.196	0.09	5.89673e-12	Day 0	TNNI2
TMCC3	1.95495e-16	0.290276	0.11	0.035	7.1553e-12	Day 0	TMCC3
PDCD6IP	2.19323e-16	-0.473805	0.216	0.384	8.02745e-12	Day 0	PDCD6IP
HLA-E	2.20489e-16	0.28165	0.936	0.916	8.07013e-12	Day 0	HLA-E
DOCK11	2.2573e-16	-0.46477	0.136	0.294	8.26196e-12	Day 0	DOCK11
SUB1	2.3079e-16	0.382752	0.756	0.671	8.44715e-12	Day 0	SUB1
USP10	2.35895e-16	-0.40487	0.092	0.241	8.634e-12	Day 0	USP10
CMC1	2.57781e-16	-0.323346	0.018	0.134	9.43503e-12	Day 0	CMC1
MACF1	2.57794e-16	-0.495083	0.178	0.339	9.43552e-12	Day 0	MACF1
VPS41	2.62277e-16	-0.420658	0.059	0.194	9.59959e-12	Day 0	VPS41
MSL3	2.62627e-16	-0.434812	0.144	0.308	9.61241e-12	Day 0	MSL3
PELI1	2.64158e-16	-0.504969	0.142	0.297	9.66844e-12	Day 0	PELI1
GFOD1	2.88415e-16	0.323891	0.113	0.037	1.05563e-11	Day 0	GFOD1
RNF7	2.91251e-16	0.47033	0.548	0.419	1.06601e-11	Day 0	RNF7
GIMAP5	2.93976e-16	-0.348809	0.016	0.13	1.07598e-11	Day 0	GIMAP5
NACA	2.94312e-16	-0.250083	0.93	0.961	1.07721e-11	Day 0	NACA
EIF5A	3.03874e-16	0.473212	0.591	0.469	1.11221e-11	Day 0	EIF5A
UTY	3.08083e-16	-0.409117	0.008	0.114	1.12761e-11	Day 0	UTY
TFCP2	3.17013e-16	-0.326774	0.038	0.165	1.1603e-11	Day 0	TFCP2
IL1RAP	3.17715e-16	0.291693	0.129	0.047	1.16287e-11	Day 0	IL1RAP
CTNND1	3.18189e-16	-0.36864	0.052	0.186	1.1646e-11	Day 0	CTNND1
IFIH1	3.20986e-16	-0.370161	0.021	0.137	1.17484e-11	Day 0	IFIH1
RCBTB2	3.28899e-16	-0.416949	0.082	0.226	1.2038e-11	Day 0	RCBTB2
TMEM14C	3.36221e-16	-0.452279	0.144	0.302	1.2306e-11	Day 0	TMEM14C
CANX	3.53986e-16	-0.466142	0.46	0.607	1.29562e-11	Day 0	CANX
BMP2K	3.63002e-16	-0.404122	0.057	0.193	1.32862e-11	Day 0	BMP2K
RNF146	3.67771e-16	-0.393431	0.028	0.148	1.34608e-11	Day 0	RNF146
MTCH1	3.80025e-16	0.510295	0.462	0.323	1.39093e-11	Day 0	MTCH1
LRRC8D	3.94866e-16	-0.369569	0.038	0.162	1.44525e-11	Day 0	LRRC8D
CACNA2D3	4.19807e-16	-0.331314	0.013	0.122	1.53653e-11	Day 0	CACNA2D3
SRPK2	4.2494e-16	-0.457325	0.105	0.252	1.55532e-11	Day 0	SRPK2
CELF2	4.40442e-16	-0.510757	0.309	0.481	1.61206e-11	Day 0	CELF2
HSPB1	4.92636e-16	0.290624	0.19	0.086	1.8031e-11	Day 0	HSPB1
LILRA1	5.04429e-16	-0.460274	0.18	0.34	1.84626e-11	Day 0	LILRA1
VAMP8	5.30835e-16	-0.371926	0.666	0.763	1.94291e-11	Day 0	VAMP8
PNN	5.386e-16	-0.482313	0.19	0.356	1.97133e-11	Day 0	PNN
NDUFB9	5.4479e-16	0.454311	0.735	0.631	1.99399e-11	Day 0	NDUFB9
STX7	5.50425e-16	-0.440824	0.18	0.348	2.01461e-11	Day 0	STX7
SIGLEC1	5.50526e-16	-0.454193	0.023	0.138	2.01498e-11	Day 0	SIGLEC1
ARPC5	5.61113e-16	-0.401829	0.705	0.802	2.05373e-11	Day 0	ARPC5
DRAM1	5.91869e-16	0.367911	0.242	0.124	2.1663e-11	Day 0	DRAM1
PSME2	5.97353e-16	-0.469216	0.525	0.665	2.18637e-11	Day 0	PSME2
HSP90B1	6.11562e-16	-0.520077	0.347	0.507	2.23838e-11	Day 0	HSP90B1
BID	6.17725e-16	0.457779	0.534	0.395	2.26094e-11	Day 0	BID
PYGL	6.82582e-16	-0.46803	0.249	0.419	2.49832e-11	Day 0	PYGL
RBL2	7.54933e-16	-0.436675	0.119	0.273	2.76313e-11	Day 0	RBL2
FKBP5	7.82365e-16	-0.491759	0.159	0.319	2.86353e-11	Day 0	FKBP5
RSBN1L	7.93699e-16	-0.447475	0.11	0.258	2.90502e-11	Day 0	RSBN1L
KCNN4	8.17191e-16	0.301946	0.126	0.046	2.991e-11	Day 0	KCNN4
DUT	8.2686e-16	-0.398798	0.101	0.25	3.02639e-11	Day 0	DUT
VAV3	8.39492e-16	0.496689	0.318	0.191	3.07262e-11	Day 0	VAV3
ARL8A	8.63118e-16	0.454148	0.344	0.211	3.1591e-11	Day 0	ARL8A
PADI2	9.30212e-16	-0.387366	0.021	0.135	3.40467e-11	Day 0	PADI2
LAP3	1.0554e-15	-0.498766	0.195	0.356	3.86287e-11	Day 0	LAP3
SP1	1.0627e-15	-0.385723	0.149	0.311	3.88959e-11	Day 0	SP1
PSTPIP2	1.08391e-15	-0.473321	0.093	0.233	3.96723e-11	Day 0	PSTPIP2
SAP30BP	1.08801e-15	0.420547	0.334	0.2	3.98223e-11	Day 0	SAP30BP
ADAM9	1.09592e-15	0.365168	0.198	0.093	4.01117e-11	Day 0	ADAM9
CD68	1.11506e-15	0.452062	0.827	0.774	4.08122e-11	Day 0	CD68
PNISR	1.11662e-15	-0.525254	0.345	0.502	4.08694e-11	Day 0	PNISR
GIMAP2	1.13762e-15	-0.34535	0.061	0.196	4.16379e-11	Day 0	GIMAP2
ZNF207	1.20913e-15	-0.446465	0.309	0.479	4.42555e-11	Day 0	ZNF207
EPB41	1.29055e-15	-0.427156	0.075	0.212	4.72355e-11	Day 0	EPB41
DCAF12	1.31963e-15	-0.361168	0.083	0.226	4.82998e-11	Day 0	DCAF12
CCT5	1.32514e-15	-0.411207	0.205	0.366	4.85014e-11	Day 0	CCT5
TNRC18	1.39336e-15	-0.388724	0.151	0.312	5.09983e-11	Day 0	TNRC18
IER5	1.49146e-15	0.400102	0.35	0.215	5.45891e-11	Day 0	IER5
MICAL2	1.49504e-15	-0.357141	0.1	0.248	5.472e-11	Day 0	MICAL2
MGST2	1.60656e-15	-0.367668	0.07	0.207	5.88018e-11	Day 0	MGST2
DDX23	1.73456e-15	-0.366416	0.047	0.175	6.34868e-11	Day 0	DDX23
NCOR2	1.79027e-15	0.428831	0.435	0.291	6.55257e-11	Day 0	NCOR2
FES	1.79535e-15	-0.428808	0.188	0.358	6.57117e-11	Day 0	FES
SMARCA2	1.96029e-15	-0.357483	0.115	0.267	7.17484e-11	Day 0	SMARCA2
CD46	2.10517e-15	-0.452349	0.227	0.393	7.70515e-11	Day 0	CD46
GBP1	2.17037e-15	-0.473321	0.059	0.188	7.94376e-11	Day 0	GBP1
NLRP12	2.25762e-15	-0.494215	0.113	0.258	8.26311e-11	Day 0	NLRP12
GARS-DT	2.47256e-15	-0.420387	0.09	0.231	9.04982e-11	Day 0	GARS-DT
RREB1	2.48067e-15	0.380347	0.336	0.197	9.07948e-11	Day 0	RREB1
UBE2L6	2.69745e-15	-0.50599	0.303	0.453	9.87292e-11	Day 0	UBE2L6
BTN3A2	2.69795e-15	-0.387705	0.051	0.177	9.87476e-11	Day 0	BTN3A2
TGIF1	2.71745e-15	0.382827	0.2	0.095	9.94615e-11	Day 0	TGIF1
BCL7C	2.84032e-15	0.394064	0.316	0.184	1.03959e-10	Day 0	BCL7C
CCL5	3.02268e-15	0.327363	0.169	0.072	1.10633e-10	Day 0	CCL5
IFIT2	3.1501e-15	-0.668886	0.029	0.142	1.15297e-10	Day 0	IFIT2
PLEKHO1	3.16109e-15	0.492778	0.651	0.55	1.15699e-10	Day 0	PLEKHO1
EFCAB14	3.21524e-15	-0.426035	0.195	0.363	1.17681e-10	Day 0	EFCAB14
NR1H2	3.23146e-15	0.383676	0.373	0.236	1.18275e-10	Day 0	NR1H2
TRMT112	3.32545e-15	-0.442177	0.311	0.48	1.21715e-10	Day 0	TRMT112
PCMT1	3.6912e-15	-0.417202	0.147	0.303	1.35101e-10	Day 0	PCMT1
HERC5	3.77717e-15	-0.465334	0.016	0.123	1.38248e-10	Day 0	HERC5
XBP1	4.0558e-15	-0.425127	0.126	0.274	1.48446e-10	Day 0	XBP1
MAN1A1	4.23287e-15	0.270705	0.167	0.072	1.54927e-10	Day 0	MAN1A1
COX6C	4.35285e-15	0.375989	0.674	0.567	1.59319e-10	Day 0	COX6C
RELT	4.40999e-15	0.444948	0.378	0.242	1.6141e-10	Day 0	RELT
CPNE3	4.63706e-15	-0.425261	0.123	0.273	1.69721e-10	Day 0	CPNE3
SMCO4	4.92477e-15	-0.403008	0.169	0.325	1.80251e-10	Day 0	SMCO4
TNFAIP3	5.27782e-15	-0.529942	0.074	0.209	1.93173e-10	Day 0	TNFAIP3
HNRNPF	5.50723e-15	-0.371319	0.372	0.537	2.0157e-10	Day 0	HNRNPF
H3F3B	5.51428e-15	0.278508	0.959	0.95	2.01828e-10	Day 0	H3F3B
CMPK2	5.52417e-15	-0.394019	0.02	0.127	2.0219e-10	Day 0	CMPK2
VDAC3	5.7268e-15	-0.358237	0.108	0.252	2.09607e-10	Day 0	VDAC3
SWAP70	5.88785e-15	0.349267	0.257	0.139	2.15501e-10	Day 0	SWAP70
AC100810.1	5.9419e-15	0.341794	0.226	0.115	2.1748e-10	Day 0	AC100810.1
ENTPD1	5.98324e-15	-0.463299	0.178	0.332	2.18993e-10	Day 0	ENTPD1
EREG	6.39755e-15	0.3769	0.214	0.104	2.34157e-10	Day 0	EREG
AZI2	6.42113e-15	-0.435879	0.167	0.319	2.3502e-10	Day 0	AZI2
ZNF217	6.43638e-15	-0.453522	0.149	0.294	2.35578e-10	Day 0	ZNF217
RB1	6.71182e-15	-0.408603	0.128	0.276	2.45659e-10	Day 0	RB1
ARF1	6.71519e-15	0.397276	0.699	0.602	2.45783e-10	Day 0	ARF1
CTSB	6.7461e-15	0.407584	0.812	0.751	2.46914e-10	Day 0	CTSB
CYSLTR1	6.99721e-15	-0.295229	0.018	0.125	2.56105e-10	Day 0	CYSLTR1
IPCEF1	7.33927e-15	-0.348489	0.023	0.132	2.68625e-10	Day 0	IPCEF1
COG3	7.76261e-15	0.366261	0.252	0.135	2.84119e-10	Day 0	COG3
FKBP8	8.12181e-15	0.364961	0.648	0.522	2.97266e-10	Day 0	FKBP8
PLBD1	8.14702e-15	0.564404	0.642	0.534	2.98189e-10	Day 0	PLBD1
TSNAX	8.24838e-15	-0.340979	0.049	0.173	3.01899e-10	Day 0	TSNAX
PF4	8.45991e-15	0.448327	0.173	0.076	3.09641e-10	Day 0	PF4
TIAM1	8.52977e-15	-0.3412	0.08	0.216	3.12198e-10	Day 0	TIAM1
PSD4	8.84994e-15	-0.401863	0.049	0.17	3.23917e-10	Day 0	PSD4
NHLRC3	9.05733e-15	-0.285167	0.025	0.134	3.31507e-10	Day 0	NHLRC3
ARHGAP30	1.02465e-14	-0.393417	0.419	0.579	3.75031e-10	Day 0	ARHGAP30
ERF	1.0535e-14	0.305642	0.124	0.047	3.85591e-10	Day 0	ERF
FTX	1.0609e-14	-0.386079	0.054	0.177	3.88301e-10	Day 0	FTX
ATG7	1.06093e-14	-0.378258	0.08	0.215	3.8831e-10	Day 0	ATG7
CARD8	1.18827e-14	-0.43744	0.115	0.256	4.34918e-10	Day 0	CARD8
LHFPL2	1.22709e-14	0.346586	0.126	0.048	4.49128e-10	Day 0	LHFPL2
PHF20	1.33423e-14	-0.422052	0.159	0.315	4.88342e-10	Day 0	PHF20
TTC14	1.3354e-14	-0.404048	0.056	0.177	4.8877e-10	Day 0	TTC14
NFAM1	1.34146e-14	-0.481836	0.19	0.341	4.90986e-10	Day 0	NFAM1
MZT2B	1.3501e-14	0.45024	0.579	0.455	4.94149e-10	Day 0	MZT2B
BRD3	1.40449e-14	-0.390698	0.083	0.218	5.14058e-10	Day 0	BRD3
PLCB1	1.47546e-14	-0.42829	0.052	0.173	5.40032e-10	Day 0	PLCB1
RAB4B	1.49699e-14	-0.366773	0.101	0.24	5.47912e-10	Day 0	RAB4B
RAB27A	1.51126e-14	-0.43936	0.155	0.307	5.53136e-10	Day 0	RAB27A
GIMAP6	1.52515e-14	-0.301691	0.026	0.137	5.5822e-10	Day 0	GIMAP6
HMGN3	1.53566e-14	-0.453492	0.26	0.412	5.62067e-10	Day 0	HMGN3
ANO6	1.65299e-14	-0.440935	0.151	0.297	6.0501e-10	Day 0	ANO6
VCL	1.65563e-14	-0.450885	0.141	0.292	6.05976e-10	Day 0	VCL
PET100	1.66399e-14	0.432468	0.408	0.273	6.09038e-10	Day 0	PET100
ASXL2	1.69475e-14	-0.363212	0.064	0.19	6.20297e-10	Day 0	ASXL2
PGAM1	1.70058e-14	0.424549	0.7	0.61	6.22428e-10	Day 0	PGAM1
COX6B1	1.76577e-14	0.305089	0.849	0.805	6.46289e-10	Day 0	COX6B1
CIAO2A	1.86078e-14	-0.410728	0.236	0.393	6.81062e-10	Day 0	CIAO2A
DDX60	1.87781e-14	-0.322207	0.015	0.116	6.87298e-10	Day 0	DDX60
RAB32	1.89632e-14	-0.417742	0.35	0.512	6.94072e-10	Day 0	RAB32
SLK	2.00064e-14	0.346386	0.301	0.176	7.32253e-10	Day 0	SLK
MCM3AP	2.01894e-14	-0.420362	0.075	0.207	7.38951e-10	Day 0	MCM3AP
PRDX1	2.05612e-14	-0.4173	0.383	0.545	7.5256e-10	Day 0	PRDX1
MDM4	2.06389e-14	-0.475007	0.173	0.324	7.55405e-10	Day 0	MDM4
TAF1	2.09785e-14	-0.344417	0.047	0.168	7.67834e-10	Day 0	TAF1
TRIM34	2.27085e-14	-0.30851	0.016	0.118	8.31154e-10	Day 0	TRIM34
PSMC6	2.32837e-14	-0.349505	0.095	0.233	8.52205e-10	Day 0	PSMC6
KIDINS220	2.40404e-14	-0.39218	0.105	0.24	8.79904e-10	Day 0	KIDINS220
P2RX7	2.53511e-14	-0.349786	0.072	0.201	9.27876e-10	Day 0	P2RX7
BCL7B	2.64477e-14	0.389722	0.275	0.158	9.68013e-10	Day 0	BCL7B
ANAPC5	2.69347e-14	-0.417063	0.191	0.343	9.85838e-10	Day 0	ANAPC5
HOOK3	2.73611e-14	-0.45376	0.242	0.398	1.00144e-09	Day 0	HOOK3
LONP2	2.75438e-14	-0.414266	0.097	0.232	1.00813e-09	Day 0	LONP2
NCL	2.78847e-14	-0.437713	0.444	0.581	1.02061e-09	Day 0	NCL
SCAF11	2.79677e-14	-0.424018	0.401	0.543	1.02365e-09	Day 0	SCAF11
NLRC4	2.81939e-14	-0.345941	0.02	0.122	1.03193e-09	Day 0	NLRC4
SCO2	2.87249e-14	0.402785	0.511	0.372	1.05136e-09	Day 0	SCO2
RNASE6	2.88005e-14	-0.429755	0.191	0.344	1.05413e-09	Day 0	RNASE6
SLC29A3	2.89679e-14	0.296673	0.133	0.053	1.06025e-09	Day 0	SLC29A3
MRPL18	3.30219e-14	-0.315838	0.061	0.183	1.20864e-09	Day 0	MRPL18
ZC3H13	3.3222e-14	-0.384576	0.092	0.224	1.21596e-09	Day 0	ZC3H13
IKZF1	3.46013e-14	-0.468534	0.321	0.472	1.26644e-09	Day 0	IKZF1
EIF4A2	3.5924e-14	-0.435102	0.262	0.418	1.31486e-09	Day 0	EIF4A2
CPNE8	3.60341e-14	-0.342632	0.043	0.157	1.31889e-09	Day 0	CPNE8
SAR1A	3.65689e-14	0.363464	0.27	0.151	1.33846e-09	Day 0	SAR1A
MYH9	3.86961e-14	-0.375588	0.64	0.76	1.41632e-09	Day 0	MYH9
COTL1	4.00354e-14	0.289219	0.984	0.969	1.46534e-09	Day 0	COTL1
ACTR2	4.17042e-14	-0.373595	0.619	0.73	1.52641e-09	Day 0	ACTR2
IDH1	4.20998e-14	-0.329172	0.033	0.143	1.54089e-09	Day 0	IDH1
PHF14	4.24207e-14	-0.353697	0.054	0.175	1.55264e-09	Day 0	PHF14
SORL1	4.38488e-14	-0.483978	0.262	0.418	1.60491e-09	Day 0	SORL1
HSH2D	4.41915e-14	-0.41876	0.062	0.186	1.61745e-09	Day 0	HSH2D
PRKDC	4.4913e-14	-0.403254	0.139	0.283	1.64386e-09	Day 0	PRKDC
COPB2	4.54469e-14	-0.323552	0.09	0.224	1.6634e-09	Day 0	COPB2
FOSB	4.72259e-14	-0.374513	0.139	0.279	1.72851e-09	Day 0	FOSB
SMURF1	4.77713e-14	0.293869	0.141	0.058	1.74848e-09	Day 0	SMURF1
RPL23A	4.84966e-14	-0.250069	0.918	0.929	1.77503e-09	Day 0	RPL23A
CIRBP	4.88856e-14	0.371774	0.646	0.529	1.78926e-09	Day 0	CIRBP
SOCS3	4.98851e-14	-0.534725	0.123	0.26	1.82584e-09	Day 0	SOCS3
SNX18	5.05683e-14	0.40137	0.324	0.2	1.85085e-09	Day 0	SNX18
SYNC	5.16577e-14	-0.317801	0.051	0.168	1.89073e-09	Day 0	SYNC
UBAC2	5.22395e-14	-0.387332	0.097	0.233	1.91202e-09	Day 0	UBAC2
ITPR1	5.24723e-14	-0.337876	0.047	0.164	1.92054e-09	Day 0	ITPR1
TRIM14	5.27288e-14	-0.367991	0.047	0.163	1.92993e-09	Day 0	TRIM14
FAM198B-AS1	5.33599e-14	-0.332746	0.018	0.118	1.95303e-09	Day 0	FAM198B-AS1
MFSD1	5.42347e-14	-0.372726	0.278	0.429	1.98505e-09	Day 0	MFSD1
EIF3L	5.68216e-14	-0.411188	0.494	0.619	2.07973e-09	Day 0	EIF3L
MDH1	6.3358e-14	-0.352402	0.1	0.234	2.31897e-09	Day 0	MDH1
NUP50	6.93361e-14	-0.388345	0.121	0.262	2.53777e-09	Day 0	NUP50
MAP3K5	7.03858e-14	-0.375358	0.07	0.194	2.57619e-09	Day 0	MAP3K5
BDP1	7.50291e-14	-0.438032	0.101	0.234	2.74614e-09	Day 0	BDP1
SEPTIN1	7.64816e-14	0.304632	0.151	0.065	2.7993e-09	Day 0	SEPTIN1
PRMT2	7.72559e-14	-0.382428	0.1	0.235	2.82764e-09	Day 0	PRMT2
ITPR2	8.31075e-14	-0.369848	0.103	0.241	3.04182e-09	Day 0	ITPR2
ARID1B	8.83286e-14	-0.407704	0.131	0.273	3.23291e-09	Day 0	ARID1B
CTDNEP1	8.96947e-14	0.392902	0.519	0.388	3.28292e-09	Day 0	CTDNEP1
PTPN18	9.0842e-14	-0.441146	0.375	0.521	3.32491e-09	Day 0	PTPN18
TBRG1	9.10153e-14	-0.447278	0.17	0.317	3.33125e-09	Day 0	TBRG1
ODC1	9.1328e-14	0.302221	0.177	0.083	3.3427e-09	Day 0	ODC1
ANKRD17	9.55097e-14	-0.423513	0.131	0.268	3.49575e-09	Day 0	ANKRD17
GRN	9.595e-14	0.300485	0.913	0.859	3.51187e-09	Day 0	GRN
SPARC	9.9826e-14	0.392591	0.152	0.066	3.65373e-09	Day 0	SPARC
SGTA	1.00148e-13	0.313665	0.191	0.094	3.66551e-09	Day 0	SGTA
FOSL2	1.03973e-13	0.48575	0.453	0.321	3.80552e-09	Day 0	FOSL2
SPN	1.05742e-13	-0.34347	0.144	0.293	3.87026e-09	Day 0	SPN
NUP214	1.12353e-13	-0.349005	0.55	0.689	4.11223e-09	Day 0	NUP214
SLC25A3	1.12407e-13	0.335023	0.768	0.661	4.1142e-09	Day 0	SLC25A3
DNAJB6	1.13885e-13	0.418081	0.403	0.273	4.1683e-09	Day 0	DNAJB6
SEC62	1.16882e-13	0.402734	0.422	0.29	4.278e-09	Day 0	SEC62
ERBIN	1.20432e-13	-0.41124	0.177	0.323	4.40793e-09	Day 0	ERBIN
NEK9	1.20659e-13	-0.398651	0.098	0.228	4.41624e-09	Day 0	NEK9
FRY	1.22821e-13	-0.392839	0.052	0.168	4.49539e-09	Day 0	FRY
TMEM123	1.23527e-13	-0.427015	0.324	0.472	4.52121e-09	Day 0	TMEM123
SMC1A	1.30648e-13	-0.411592	0.136	0.276	4.78187e-09	Day 0	SMC1A
RAB43	1.30861e-13	0.260993	0.119	0.046	4.78965e-09	Day 0	RAB43
TLNRD1	1.32612e-13	0.341843	0.214	0.111	4.85371e-09	Day 0	TLNRD1
AFF1	1.33189e-13	-0.324164	0.057	0.176	4.87485e-09	Day 0	AFF1
DPM3	1.37806e-13	0.347791	0.326	0.203	5.04383e-09	Day 0	DPM3
CHKA	1.39197e-13	0.288482	0.164	0.075	5.09477e-09	Day 0	CHKA
SELENOH	1.50387e-13	-0.381922	0.457	0.597	5.50432e-09	Day 0	SELENOH
ZNF609	1.54624e-13	-0.337243	0.039	0.149	5.65939e-09	Day 0	ZNF609
CCNDBP1	1.55913e-13	-0.33272	0.136	0.28	5.70657e-09	Day 0	CCNDBP1
ATXN2	1.65361e-13	-0.361834	0.046	0.158	6.05238e-09	Day 0	ATXN2
EHD1	1.86022e-13	0.372948	0.268	0.151	6.80859e-09	Day 0	EHD1
MAP3K11	1.88775e-13	-0.369682	0.208	0.356	6.90935e-09	Day 0	MAP3K11
SNHG5	1.89675e-13	0.329346	0.471	0.319	6.9423e-09	Day 0	SNHG5
MFSD14C	1.89978e-13	-0.375446	0.052	0.166	6.95339e-09	Day 0	MFSD14C
DOCK2	1.9295e-13	-0.413371	0.311	0.459	7.06217e-09	Day 0	DOCK2
1	2.02831e-13	-0.305108	0.018	0.115	7.42382e-09	Day 0	1
NDUFB3	2.02876e-13	-0.351212	0.191	0.34	7.42547e-09	Day 0	NDUFB3
GK5	2.15076e-13	0.341476	0.182	0.087	7.87201e-09	Day 0	GK5
PAIP2	2.18119e-13	0.390641	0.519	0.396	7.98338e-09	Day 0	PAIP2
TTC1	2.26139e-13	-0.279117	0.056	0.174	8.27692e-09	Day 0	TTC1
PRPF4B	2.3557e-13	-0.421119	0.172	0.319	8.62209e-09	Day 0	PRPF4B
ATP6V0C	2.36457e-13	0.276089	0.9	0.861	8.65458e-09	Day 0	ATP6V0C
KMT5A	2.37633e-13	0.275636	0.126	0.05	8.69761e-09	Day 0	KMT5A
AC245014.3	2.51104e-13	0.274108	0.129	0.053	9.19064e-09	Day 0	AC245014.3
DIAPH1	2.62018e-13	-0.399184	0.285	0.447	9.59013e-09	Day 0	DIAPH1
NEK7	2.62993e-13	-0.309682	0.057	0.175	9.62582e-09	Day 0	NEK7
RPL31	2.70691e-13	0.304034	0.882	0.842	9.90756e-09	Day 0	RPL31
ARHGEF6	2.76468e-13	-0.385017	0.111	0.243	1.0119e-08	Day 0	ARHGEF6
MPHOSPH6	2.77723e-13	0.319199	0.149	0.066	1.01649e-08	Day 0	MPHOSPH6
KMT2B	2.78813e-13	0.322907	0.213	0.11	1.02048e-08	Day 0	KMT2B
GATAD1	2.81484e-13	-0.357835	0.061	0.177	1.03026e-08	Day 0	GATAD1
NOLC1	2.94574e-13	-0.319176	0.041	0.149	1.07817e-08	Day 0	NOLC1
PARP1	2.95697e-13	-0.334402	0.061	0.178	1.08228e-08	Day 0	PARP1
MRTFA	3.05139e-13	-0.393221	0.152	0.295	1.11684e-08	Day 0	MRTFA
CRLF3	3.11359e-13	-0.328044	0.067	0.187	1.1396e-08	Day 0	CRLF3
IQGAP2	3.35649e-13	-0.384493	0.216	0.367	1.22851e-08	Day 0	IQGAP2
DENND10	3.52791e-13	-0.426489	0.155	0.293	1.29125e-08	Day 0	DENND10
SLC8A1	3.68791e-13	-0.450453	0.218	0.363	1.34981e-08	Day 0	SLC8A1
AREG	3.72608e-13	0.507826	0.133	0.055	1.36378e-08	Day 0	AREG
BTK	3.86007e-13	-0.3957	0.136	0.273	1.41282e-08	Day 0	BTK
CMTM7	3.86214e-13	-0.41054	0.213	0.356	1.41358e-08	Day 0	CMTM7
FPGS	3.86989e-13	0.338546	0.178	0.086	1.41642e-08	Day 0	FPGS
CKAP5	3.91808e-13	-0.319907	0.026	0.126	1.43405e-08	Day 0	CKAP5
MYCBP	4.02069e-13	-0.331048	0.054	0.168	1.47161e-08	Day 0	MYCBP
PHF3	4.11412e-13	-0.489516	0.236	0.375	1.50581e-08	Day 0	PHF3
IRS2	4.20593e-13	-0.458054	0.123	0.255	1.53941e-08	Day 0	IRS2
C5orf56	4.37673e-13	-0.366499	0.038	0.142	1.60193e-08	Day 0	C5orf56
UBE2J1	4.38424e-13	0.398666	0.448	0.322	1.60468e-08	Day 0	UBE2J1
ERCC5	4.49727e-13	-0.370207	0.108	0.239	1.64605e-08	Day 0	ERCC5
CPSF2	4.51656e-13	-0.331064	0.064	0.18	1.65311e-08	Day 0	CPSF2
SMIM25	4.5487e-13	-0.436986	0.201	0.347	1.66487e-08	Day 0	SMIM25
LILRB1	4.75939e-13	-0.404371	0.198	0.34	1.74199e-08	Day 0	LILRB1
IRF5	5.42596e-13	-0.345128	0.169	0.313	1.98596e-08	Day 0	IRF5
NBR1	5.5134e-13	-0.353232	0.083	0.209	2.01796e-08	Day 0	NBR1
DICER1	5.53465e-13	-0.380089	0.252	0.405	2.02574e-08	Day 0	DICER1
PRDX3	5.59532e-13	-0.387883	0.239	0.395	2.04794e-08	Day 0	PRDX3
EXOSC5	5.86676e-13	-0.272149	0.029	0.13	2.14729e-08	Day 0	EXOSC5
PWWP2A	5.87964e-13	-0.326618	0.036	0.14	2.15201e-08	Day 0	PWWP2A
MT-CO3	5.94342e-13	0.313825	0.992	0.967	2.17535e-08	Day 0	MT-CO3
HNRNPUL2	6.04145e-13	-0.377441	0.162	0.306	2.21123e-08	Day 0	HNRNPUL2
ZFHX3	6.17788e-13	-0.379697	0.088	0.21	2.26117e-08	Day 0	ZFHX3
SHISA5	6.18193e-13	-0.442267	0.216	0.356	2.26265e-08	Day 0	SHISA5
PCF11	6.21241e-13	-0.433643	0.124	0.256	2.2738e-08	Day 0	PCF11
TGFB1	6.25175e-13	0.372044	0.784	0.721	2.2882e-08	Day 0	TGFB1
GGA1	6.26907e-13	0.367052	0.295	0.178	2.29454e-08	Day 0	GGA1
APEX1	6.30307e-13	-0.369689	0.188	0.33	2.30699e-08	Day 0	APEX1
UGP2	6.35455e-13	-0.332223	0.075	0.197	2.32583e-08	Day 0	UGP2
BAZ1A	6.64622e-13	-0.422817	0.219	0.366	2.43258e-08	Day 0	BAZ1A
THOC2	6.71178e-13	-0.383702	0.115	0.245	2.45658e-08	Day 0	THOC2
AHSA1	6.77501e-13	-0.2583	0.039	0.146	2.47972e-08	Day 0	AHSA1
WDFY2	6.86469e-13	-0.348248	0.134	0.271	2.51254e-08	Day 0	WDFY2
TREM1	7.03272e-13	0.527179	0.471	0.348	2.57404e-08	Day 0	TREM1
SERPINB6	7.07481e-13	-0.405156	0.372	0.514	2.58945e-08	Day 0	SERPINB6
NBPF10	7.16583e-13	-0.419176	0.149	0.284	2.62276e-08	Day 0	NBPF10
SUCLG1	7.18038e-13	-0.397223	0.116	0.244	2.62809e-08	Day 0	SUCLG1
DENND5A	7.35894e-13	0.351447	0.357	0.231	2.69345e-08	Day 0	DENND5A
COA4	7.71771e-13	-0.3082	0.072	0.193	2.82476e-08	Day 0	COA4
FKBP15	7.87847e-13	-0.438	0.216	0.353	2.8836e-08	Day 0	FKBP15
VSTM1	7.93835e-13	-0.368376	0.057	0.173	2.90552e-08	Day 0	VSTM1
PPIP5K2	8.3083e-13	-0.366004	0.101	0.227	3.04092e-08	Day 0	PPIP5K2
SMARCA5	8.40653e-13	-0.354212	0.124	0.258	3.07688e-08	Day 0	SMARCA5
RBPJ	8.61229e-13	0.459886	0.457	0.333	3.15218e-08	Day 0	RBPJ
CD300E	8.61442e-13	0.518952	0.622	0.525	3.15296e-08	Day 0	CD300E
OIP5-AS1	8.72581e-13	-0.371729	0.121	0.255	3.19373e-08	Day 0	OIP5-AS1
ASB8	8.97706e-13	0.313368	0.227	0.125	3.28569e-08	Day 0	ASB8
CREM	9.13182e-13	0.271329	0.106	0.04	3.34234e-08	Day 0	CREM
MTIF3	9.13446e-13	-0.359335	0.101	0.227	3.3433e-08	Day 0	MTIF3
SASH3	9.16001e-13	0.409844	0.502	0.387	3.35266e-08	Day 0	SASH3
ILK	9.16573e-13	-0.333583	0.18	0.329	3.35475e-08	Day 0	ILK
ENY2	9.27393e-13	-0.429109	0.406	0.542	3.39435e-08	Day 0	ENY2
MFSD14B	9.60477e-13	-0.348074	0.07	0.189	3.51544e-08	Day 0	MFSD14B
SDF4	9.66786e-13	0.374192	0.396	0.27	3.53854e-08	Day 0	SDF4
RNASEH2B	9.84732e-13	-0.389874	0.106	0.234	3.60422e-08	Day 0	RNASEH2B
PSMB3	1.00558e-12	0.362949	0.74	0.648	3.68053e-08	Day 0	PSMB3
ARHGAP21	1.0193e-12	0.304606	0.208	0.108	3.73075e-08	Day 0	ARHGAP21
ATF7	1.02862e-12	-0.335161	0.062	0.176	3.76485e-08	Day 0	ATF7
RAD50	1.05764e-12	-0.300494	0.034	0.136	3.87105e-08	Day 0	RAD50
RPAP3	1.06237e-12	-0.290034	0.034	0.136	3.88837e-08	Day 0	RPAP3
ATP2B4	1.06326e-12	-0.335842	0.051	0.16	3.89163e-08	Day 0	ATP2B4
CASP10	1.07182e-12	-0.323294	0.025	0.12	3.92296e-08	Day 0	CASP10
HGS	1.09156e-12	0.386778	0.358	0.23	3.99522e-08	Day 0	HGS
TM9SF2	1.15935e-12	-0.401971	0.368	0.518	4.24335e-08	Day 0	TM9SF2
SERPINB9	1.1967e-12	-0.38955	0.124	0.255	4.38005e-08	Day 0	SERPINB9
PIP4P2	1.19686e-12	-0.352922	0.065	0.179	4.38064e-08	Day 0	PIP4P2
ATG3	1.20825e-12	-0.409218	0.347	0.493	4.42231e-08	Day 0	ATG3
NAA50	1.2094e-12	0.370939	0.291	0.178	4.42654e-08	Day 0	NAA50
INPP4A	1.2116e-12	-0.330095	0.065	0.18	4.43459e-08	Day 0	INPP4A
AC090559.1	1.26262e-12	-0.357049	0.237	0.387	4.6213e-08	Day 0	AC090559.1
AC020916.1	1.29026e-12	-0.438399	0.259	0.399	4.72248e-08	Day 0	AC020916.1
SUPT20H	1.32134e-12	-0.316186	0.049	0.158	4.83624e-08	Day 0	SUPT20H
FAM78A	1.3621e-12	-0.277878	0.036	0.139	4.98541e-08	Day 0	FAM78A
POLR2J3	1.4322e-12	-0.388466	0.159	0.293	5.24198e-08	Day 0	POLR2J3
HK1	1.4822e-12	-0.328064	0.173	0.32	5.42501e-08	Day 0	HK1
QSER1	1.48959e-12	-0.319621	0.041	0.144	5.45206e-08	Day 0	QSER1
MRPS14	1.56772e-12	-0.261703	0.028	0.124	5.73802e-08	Day 0	MRPS14
CREBL2	1.65485e-12	-0.30213	0.038	0.14	6.05691e-08	Day 0	CREBL2
CTNNB1	1.66431e-12	0.42569	0.432	0.31	6.09153e-08	Day 0	CTNNB1
CDC42EP2	1.72711e-12	-0.272573	0.015	0.104	6.3214e-08	Day 0	CDC42EP2
PLXNC1	1.73512e-12	-0.468079	0.165	0.298	6.35072e-08	Day 0	PLXNC1
RNF20	1.75272e-12	-0.265357	0.023	0.117	6.41514e-08	Day 0	RNF20
STX16	1.80308e-12	-0.392721	0.165	0.306	6.59944e-08	Day 0	STX16
IKBIP	1.90894e-12	-0.300612	0.049	0.155	6.9869e-08	Day 0	IKBIP
HNRNPK	1.95702e-12	-0.326736	0.648	0.734	7.1629e-08	Day 0	HNRNPK
ARAP1	2.0356e-12	-0.371346	0.344	0.501	7.45051e-08	Day 0	ARAP1
TMEM35B	2.07296e-12	-0.276527	0.033	0.133	7.58724e-08	Day 0	TMEM35B
IRF7	2.08833e-12	-0.383507	0.16	0.298	7.64349e-08	Day 0	IRF7
SLFN12	2.11068e-12	-0.306664	0.023	0.116	7.7253e-08	Day 0	SLFN12
ATR	2.14973e-12	-0.375179	0.059	0.168	7.86823e-08	Day 0	ATR
MRPL34	2.21943e-12	-0.306808	0.088	0.21	8.12334e-08	Day 0	MRPL34
NOSIP	2.22179e-12	-0.366866	0.155	0.293	8.13199e-08	Day 0	NOSIP
BLVRB	2.26721e-12	-0.388723	0.586	0.697	8.29823e-08	Day 0	BLVRB
LAT2	2.27489e-12	-0.384259	0.273	0.424	8.32634e-08	Day 0	LAT2
YWHAE	2.28001e-12	-0.348508	0.288	0.434	8.34507e-08	Day 0	YWHAE
MIDN	2.28894e-12	0.395519	0.483	0.355	8.37775e-08	Day 0	MIDN
MAP1LC3B	2.35606e-12	0.432557	0.506	0.384	8.62341e-08	Day 0	MAP1LC3B
ADGRE2	2.41796e-12	0.377232	0.403	0.279	8.84998e-08	Day 0	ADGRE2
SARAF	2.57011e-12	-0.393265	0.46	0.588	9.40685e-08	Day 0	SARAF
RAB24	2.79151e-12	-0.403554	0.275	0.415	1.02172e-07	Day 0	RAB24
RNASET2	2.80671e-12	0.359181	0.73	0.651	1.02728e-07	Day 0	RNASET2
PARVG	2.83128e-12	-0.375924	0.38	0.525	1.03628e-07	Day 0	PARVG
PSMA4	2.88138e-12	-0.365924	0.264	0.41	1.05461e-07	Day 0	PSMA4
DCAF8	2.89664e-12	-0.303604	0.1	0.224	1.0602e-07	Day 0	DCAF8
ROMO1	3.2502e-12	0.33298	0.499	0.37	1.18961e-07	Day 0	ROMO1
ZNF33A	3.30779e-12	-0.310138	0.041	0.142	1.21068e-07	Day 0	ZNF33A
BCL3	3.33715e-12	0.424777	0.383	0.263	1.22143e-07	Day 0	BCL3
DHPS	3.35324e-12	-0.3398	0.103	0.227	1.22732e-07	Day 0	DHPS
SUMO2	3.73489e-12	-0.311711	0.615	0.742	1.36701e-07	Day 0	SUMO2
RTN3	3.9508e-12	-0.416141	0.403	0.546	1.44603e-07	Day 0	RTN3
NASP	4.06766e-12	-0.319365	0.069	0.18	1.48881e-07	Day 0	NASP
PRPF38A	4.08029e-12	-0.280699	0.075	0.191	1.49343e-07	Day 0	PRPF38A
ZNF518A	4.184e-12	-0.321343	0.034	0.132	1.53139e-07	Day 0	ZNF518A
ABHD5	4.2542e-12	-0.441678	0.11	0.231	1.55708e-07	Day 0	ABHD5
ZNF331	4.58119e-12	0.268086	0.113	0.046	1.67676e-07	Day 0	ZNF331
TIMMDC1	4.72346e-12	-0.274789	0.047	0.152	1.72884e-07	Day 0	TIMMDC1
CSF2RB	4.7714e-12	-0.401216	0.082	0.197	1.74638e-07	Day 0	CSF2RB
CREB1	4.79632e-12	-0.376378	0.093	0.214	1.7555e-07	Day 0	CREB1
LCP2	4.83039e-12	-0.318914	0.362	0.505	1.76797e-07	Day 0	LCP2
ADRM1	4.99078e-12	0.328181	0.399	0.278	1.82667e-07	Day 0	ADRM1
P2RX4	5.03431e-12	0.392588	0.278	0.17	1.84261e-07	Day 0	P2RX4
FRYL	5.06847e-12	-0.325832	0.088	0.211	1.85511e-07	Day 0	FRYL
TLR7	5.36189e-12	-0.255862	0.016	0.104	1.9625e-07	Day 0	TLR7
GPR183	5.44959e-12	0.325227	0.201	0.106	1.99461e-07	Day 0	GPR183
DPY30	5.62225e-12	-0.298632	0.051	0.155	2.0578e-07	Day 0	DPY30
RAB8A	5.65334e-12	-0.379094	0.201	0.342	2.06918e-07	Day 0	RAB8A
PTPN6	5.72561e-12	-0.30577	0.589	0.714	2.09563e-07	Day 0	PTPN6
TTC37	5.92058e-12	-0.295305	0.026	0.118	2.16699e-07	Day 0	TTC37
TRAPPC11	6.87713e-12	-0.336777	0.085	0.201	2.5171e-07	Day 0	TRAPPC11
LNPEP	7.34413e-12	-0.337312	0.128	0.257	2.68802e-07	Day 0	LNPEP
ANXA4	7.4013e-12	-0.296054	0.098	0.218	2.70895e-07	Day 0	ANXA4
EMILIN2	7.44311e-12	0.344957	0.599	0.478	2.72425e-07	Day 0	EMILIN2
ZDHHC1	7.44382e-12	-0.325811	0.036	0.133	2.72451e-07	Day 0	ZDHHC1
CDK9	7.5621e-12	0.287693	0.221	0.12	2.7678e-07	Day 0	CDK9
RAB10	7.5665e-12	-0.319656	0.326	0.479	2.76941e-07	Day 0	RAB10
CHD2	7.67625e-12	0.370818	0.376	0.252	2.80959e-07	Day 0	CHD2
NIPBL	7.69579e-12	-0.397536	0.254	0.398	2.81673e-07	Day 0	NIPBL
DPEP2	7.91334e-12	-0.401853	0.136	0.263	2.89636e-07	Day 0	DPEP2
GRK3	7.97885e-12	-0.452265	0.159	0.288	2.92034e-07	Day 0	GRK3
NAA38	8.05429e-12	0.367678	0.529	0.409	2.94795e-07	Day 0	NAA38
SF3B3	8.12718e-12	-0.256035	0.074	0.189	2.97463e-07	Day 0	SF3B3
LMO2	8.34479e-12	-0.344226	0.252	0.4	3.05428e-07	Day 0	LMO2
GSDMD	8.58156e-12	-0.313936	0.115	0.241	3.14094e-07	Day 0	GSDMD
STK17A	8.82821e-12	0.332159	0.144	0.067	3.23121e-07	Day 0	STK17A
FBL	8.92965e-12	-0.341116	0.229	0.372	3.26834e-07	Day 0	FBL
ZNF410	9.23254e-12	0.266098	0.182	0.092	3.3792e-07	Day 0	ZNF410
GNG10	9.37335e-12	0.353204	0.424	0.305	3.43074e-07	Day 0	GNG10
S100A8	9.42224e-12	0.338865	0.98	0.977	3.44863e-07	Day 0	S100A8
LPAR6	9.49243e-12	-0.346654	0.1	0.221	3.47433e-07	Day 0	LPAR6
EPB41L3	9.62003e-12	-0.301843	0.123	0.252	3.52103e-07	Day 0	EPB41L3
CRYBG3	9.62245e-12	-0.269153	0.044	0.146	3.52191e-07	Day 0	CRYBG3
UTF1	9.63812e-12	0.250562	0.116	0.048	3.52765e-07	Day 0	UTF1
CD52	9.86924e-12	0.421377	0.807	0.757	3.61224e-07	Day 0	CD52
STK38L	1.00813e-11	-0.309341	0.083	0.2	3.68987e-07	Day 0	STK38L
PRPF38B	1.00875e-11	-0.370466	0.182	0.318	3.69212e-07	Day 0	PRPF38B
PPP1CC	1.01015e-11	-0.323861	0.245	0.387	3.69723e-07	Day 0	PPP1CC
MRPL27	1.03878e-11	-0.329162	0.08	0.193	3.80205e-07	Day 0	MRPL27
BASP1	1.05346e-11	0.56434	0.337	0.223	3.85578e-07	Day 0	BASP1
MID1IP1	1.09821e-11	-0.411339	0.105	0.222	4.01956e-07	Day 0	MID1IP1
ADD3	1.09832e-11	-0.33467	0.241	0.383	4.01995e-07	Day 0	ADD3
EML4	1.13755e-11	0.457731	0.358	0.243	4.16354e-07	Day 0	EML4
UQCRC2	1.16984e-11	-0.331736	0.191	0.329	4.28172e-07	Day 0	UQCRC2
PPP2R2D	1.17489e-11	0.301023	0.213	0.115	4.30022e-07	Day 0	PPP2R2D
ZMYND8	1.21201e-11	-0.284984	0.025	0.114	4.43608e-07	Day 0	ZMYND8
MYL12A	1.21405e-11	-0.327502	0.741	0.798	4.44355e-07	Day 0	MYL12A
GPX4	1.30826e-11	0.299124	0.813	0.753	4.78835e-07	Day 0	GPX4
FOXO1	1.31789e-11	0.323175	0.164	0.08	4.82362e-07	Day 0	FOXO1
ADSS	1.34216e-11	-0.310031	0.155	0.291	4.91244e-07	Day 0	ADSS
POLK	1.48762e-11	-0.304496	0.079	0.189	5.44483e-07	Day 0	POLK
MT-CO1	1.49001e-11	-0.295714	0.992	0.982	5.45357e-07	Day 0	MT-CO1
EIF2S3	1.52324e-11	-0.324889	0.486	0.619	5.57521e-07	Day 0	EIF2S3
NRDC	1.58402e-11	-0.400904	0.211	0.343	5.79767e-07	Day 0	NRDC
BCL11A	1.58537e-11	-0.265772	0.034	0.128	5.8026e-07	Day 0	BCL11A
SNRPA1	1.59924e-11	0.318111	0.226	0.129	5.85336e-07	Day 0	SNRPA1
HEXA	1.65833e-11	-0.377118	0.277	0.416	6.06966e-07	Day 0	HEXA
ATP5ME	1.67182e-11	0.374084	0.475	0.361	6.11902e-07	Day 0	ATP5ME
NXT1	1.67891e-11	0.367817	0.18	0.096	6.145e-07	Day 0	NXT1
TUBGCP3	1.68979e-11	-0.296743	0.057	0.162	6.18481e-07	Day 0	TUBGCP3
USP3	1.69403e-11	0.407229	0.579	0.467	6.20031e-07	Day 0	USP3
SEC23B	1.70332e-11	-0.285338	0.046	0.145	6.23433e-07	Day 0	SEC23B
MAT2B	1.72549e-11	-0.347071	0.142	0.269	6.31548e-07	Day 0	MAT2B
SPG21	1.74984e-11	-0.394306	0.38	0.515	6.40459e-07	Day 0	SPG21
DHRS4	1.75939e-11	-0.34298	0.18	0.313	6.43955e-07	Day 0	DHRS4
UBE2R2	1.76289e-11	0.344045	0.609	0.49	6.45237e-07	Day 0	UBE2R2
LMBRD1	1.77691e-11	-0.324902	0.075	0.186	6.50368e-07	Day 0	LMBRD1
RYBP	1.7887e-11	0.325432	0.264	0.157	6.54683e-07	Day 0	RYBP
TMEM173	1.79748e-11	-0.323246	0.139	0.266	6.57894e-07	Day 0	TMEM173
MOB1B	1.83638e-11	-0.264147	0.043	0.142	6.72133e-07	Day 0	MOB1B
NUB1	1.92035e-11	-0.32259	0.106	0.225	7.02868e-07	Day 0	NUB1
PAK2	1.92684e-11	-0.287566	0.455	0.6	7.05243e-07	Day 0	PAK2
YWHAQ	1.97595e-11	0.373442	0.434	0.32	7.23219e-07	Day 0	YWHAQ
FARSA	1.97935e-11	-0.25131	0.051	0.153	7.24464e-07	Day 0	FARSA
SNX2	1.99124e-11	-0.345925	0.331	0.475	7.28813e-07	Day 0	SNX2
PRRC2C	2.01018e-11	-0.375774	0.427	0.567	7.35747e-07	Day 0	PRRC2C
DIP2A	2.02479e-11	-0.266606	0.041	0.139	7.41094e-07	Day 0	DIP2A
GPR35	2.04388e-11	0.303731	0.187	0.099	7.4808e-07	Day 0	GPR35
SPOP	2.06489e-11	-0.332557	0.088	0.202	7.5577e-07	Day 0	SPOP
CNPY3	2.17959e-11	-0.328938	0.628	0.727	7.97753e-07	Day 0	CNPY3
S100Z	2.22759e-11	-0.285255	0.054	0.154	8.15322e-07	Day 0	S100Z
VPS45	2.23032e-11	-0.253309	0.029	0.119	8.16319e-07	Day 0	VPS45
GOPC	2.30643e-11	-0.31091	0.044	0.141	8.44175e-07	Day 0	GOPC
LRRC58	2.35169e-11	-0.316795	0.056	0.157	8.60742e-07	Day 0	LRRC58
PPP1R21	2.36407e-11	-0.257997	0.021	0.106	8.65275e-07	Day 0	PPP1R21
MGA	2.36834e-11	-0.307483	0.029	0.119	8.66837e-07	Day 0	MGA
CASP4	2.38857e-11	-0.318183	0.249	0.39	8.74242e-07	Day 0	CASP4
1	2.46311e-11	-0.361615	0.02	0.103	9.01522e-07	Day 0	1
NSD1	2.48082e-11	-0.365973	0.16	0.29	9.08003e-07	Day 0	NSD1
LEPROTL1	2.48612e-11	-0.318675	0.151	0.279	9.09946e-07	Day 0	LEPROTL1
NIPSNAP3A	2.53961e-11	-0.290985	0.049	0.148	9.29522e-07	Day 0	NIPSNAP3A
RPS6KA3	2.54269e-11	-0.309344	0.162	0.288	9.3065e-07	Day 0	RPS6KA3
CCPG1	2.55046e-11	-0.343449	0.119	0.242	9.33492e-07	Day 0	CCPG1
TAOK3	2.5704e-11	-0.333641	0.237	0.379	9.40793e-07	Day 0	TAOK3
TRANK1	2.62982e-11	-0.298946	0.023	0.109	9.62539e-07	Day 0	TRANK1
S100PBP	2.64024e-11	-0.288447	0.025	0.112	9.66353e-07	Day 0	S100PBP
ZBTB16	2.6791e-11	-0.34213	0.018	0.1	9.80577e-07	Day 0	ZBTB16
STK10	2.80287e-11	0.425182	0.633	0.518	1.02588e-06	Day 0	STK10
PSMB6	2.80905e-11	0.373501	0.54	0.433	1.02814e-06	Day 0	PSMB6
BCAP31	2.8439e-11	0.385597	0.529	0.421	1.0409e-06	Day 0	BCAP31
SDAD1	2.90255e-11	-0.28656	0.049	0.148	1.06236e-06	Day 0	SDAD1
SH3BP5	2.9495e-11	0.392271	0.303	0.196	1.07955e-06	Day 0	SH3BP5
ALOX5	2.99697e-11	-0.287426	0.339	0.473	1.09692e-06	Day 0	ALOX5
CAMK1	3.02609e-11	-0.301842	0.121	0.243	1.10758e-06	Day 0	CAMK1
PMAIP1	3.08476e-11	-0.29662	0.026	0.113	1.12905e-06	Day 0	PMAIP1
SCAMP3	3.12403e-11	-0.285785	0.047	0.146	1.14343e-06	Day 0	SCAMP3
CAPRIN1	3.12527e-11	-0.334286	0.229	0.369	1.14388e-06	Day 0	CAPRIN1
TRAFD1	3.26081e-11	-0.328178	0.074	0.181	1.19349e-06	Day 0	TRAFD1
G3BP1	3.3108e-11	-0.298013	0.1	0.215	1.21179e-06	Day 0	G3BP1
AC004687.1	3.4956e-11	-0.38685	0.172	0.302	1.27942e-06	Day 0	AC004687.1
CCT8	3.53228e-11	-0.325293	0.245	0.384	1.29285e-06	Day 0	CCT8
UTS2	3.64172e-11	-0.279391	0.031	0.121	1.33291e-06	Day 0	UTS2
RPL36AL	3.66077e-11	0.309756	0.787	0.698	1.33988e-06	Day 0	RPL36AL
CD81	3.73674e-11	0.3844	0.28	0.177	1.36769e-06	Day 0	CD81
NEK4	4.02915e-11	-0.270285	0.025	0.111	1.47471e-06	Day 0	NEK4
SEC31A	4.11134e-11	-0.311171	0.162	0.295	1.50479e-06	Day 0	SEC31A
YLPM1	4.11863e-11	-0.319182	0.088	0.2	1.50746e-06	Day 0	YLPM1
PTP4A2	4.11898e-11	0.28955	0.807	0.739	1.50759e-06	Day 0	PTP4A2
FKBP1A	4.12399e-11	-0.311093	0.678	0.756	1.50942e-06	Day 0	FKBP1A
WASHC2C	4.12814e-11	-0.359642	0.129	0.248	1.51094e-06	Day 0	WASHC2C
PHACTR1	4.20627e-11	0.415709	0.164	0.083	1.53954e-06	Day 0	PHACTR1
KIAA0100	4.32918e-11	-0.360123	0.128	0.247	1.58452e-06	Day 0	KIAA0100
NSUN2	4.403e-11	-0.302038	0.054	0.153	1.61154e-06	Day 0	NSUN2
IPO7	4.44158e-11	-0.338766	0.108	0.225	1.62566e-06	Day 0	IPO7
ANXA5	4.44993e-11	0.316524	0.823	0.737	1.62872e-06	Day 0	ANXA5
FAM192A	4.53462e-11	-0.337409	0.095	0.208	1.65972e-06	Day 0	FAM192A
DSE	4.63893e-11	0.4451	0.3	0.193	1.69789e-06	Day 0	DSE
CAMSAP1	5.03155e-11	0.259162	0.139	0.065	1.8416e-06	Day 0	CAMSAP1
SERBP1	5.07801e-11	-0.325976	0.39	0.53	1.8586e-06	Day 0	SERBP1
ICAM3	5.11233e-11	0.360764	0.645	0.534	1.87116e-06	Day 0	ICAM3
GABBR1	5.49752e-11	-0.319836	0.069	0.173	2.01215e-06	Day 0	GABBR1
PCMTD1	5.51943e-11	-0.324737	0.092	0.202	2.02017e-06	Day 0	PCMTD1
KSR1	5.60187e-11	-0.267672	0.029	0.118	2.05034e-06	Day 0	KSR1
SDCCAG8	5.64691e-11	-0.269514	0.067	0.172	2.06682e-06	Day 0	SDCCAG8
CDA	5.70103e-11	0.337483	0.596	0.475	2.08663e-06	Day 0	CDA
LRPPRC	5.75494e-11	-0.306203	0.092	0.203	2.10637e-06	Day 0	LRPPRC
WTAP	5.94872e-11	0.358845	0.409	0.29	2.17729e-06	Day 0	WTAP
CREBZF	5.96155e-11	-0.292251	0.047	0.144	2.18199e-06	Day 0	CREBZF
THYN1	6.11289e-11	-0.266641	0.047	0.144	2.23738e-06	Day 0	THYN1
JPT1	6.12538e-11	-0.380951	0.205	0.339	2.24195e-06	Day 0	JPT1
FOXN2	6.17587e-11	-0.336415	0.137	0.263	2.26043e-06	Day 0	FOXN2
ANKIB1	6.82141e-11	-0.261587	0.043	0.137	2.4967e-06	Day 0	ANKIB1
IL6ST	6.87558e-11	-0.338083	0.097	0.209	2.51653e-06	Day 0	IL6ST
XRN2	6.91391e-11	-0.347172	0.332	0.475	2.53056e-06	Day 0	XRN2
SGK1	7.12677e-11	-0.312066	0.296	0.443	2.60847e-06	Day 0	SGK1
ACADVL	7.14273e-11	0.322105	0.532	0.418	2.61431e-06	Day 0	ACADVL
UBAP1	7.17052e-11	0.34412	0.234	0.137	2.62448e-06	Day 0	UBAP1
PSMA3-AS1	7.28845e-11	-0.388493	0.136	0.254	2.66764e-06	Day 0	PSMA3-AS1
CPD	7.65295e-11	0.414333	0.388	0.278	2.80106e-06	Day 0	CPD
CCDC69	7.70291e-11	0.377451	0.489	0.373	2.81934e-06	Day 0	CCDC69
PECAM1	7.71406e-11	-0.342559	0.494	0.614	2.82342e-06	Day 0	PECAM1
PLK3	7.95616e-11	0.32144	0.231	0.132	2.91203e-06	Day 0	PLK3
DDX46	8.09566e-11	-0.358871	0.232	0.366	2.96309e-06	Day 0	DDX46
AHCYL1	8.12156e-11	-0.314168	0.116	0.236	2.97257e-06	Day 0	AHCYL1
TMX1	8.21473e-11	-0.332572	0.123	0.237	3.00667e-06	Day 0	TMX1
DGLUCY	8.4615e-11	-0.325682	0.061	0.159	3.09699e-06	Day 0	DGLUCY
PRKCB	8.49257e-11	-0.371579	0.457	0.576	3.10837e-06	Day 0	PRKCB
ARPC1A	8.54937e-11	0.267419	0.3	0.19	3.12915e-06	Day 0	ARPC1A
MKNK1	8.56722e-11	0.344526	0.262	0.161	3.13569e-06	Day 0	MKNK1
PARP8	8.64743e-11	-0.40681	0.131	0.247	3.16504e-06	Day 0	PARP8
NDUFC2	8.96717e-11	0.313323	0.571	0.448	3.28207e-06	Day 0	NDUFC2
IER3	9.03553e-11	-0.366526	0.288	0.431	3.30709e-06	Day 0	IER3
ST8SIA4	9.40326e-11	0.406251	0.296	0.191	3.44169e-06	Day 0	ST8SIA4
MSL1	9.56356e-11	-0.39505	0.137	0.255	3.50036e-06	Day 0	MSL1
SIRPB2	1.02366e-10	-0.322902	0.049	0.143	3.7467e-06	Day 0	SIRPB2
NDUFS2	1.02515e-10	-0.273728	0.18	0.314	3.75215e-06	Day 0	NDUFS2
DDB1	1.03055e-10	-0.319065	0.139	0.259	3.7719e-06	Day 0	DDB1
CHMP4A	1.0702e-10	-0.290226	0.157	0.284	3.91703e-06	Day 0	CHMP4A
ITSN2	1.07245e-10	-0.371352	0.254	0.384	3.92529e-06	Day 0	ITSN2
ZNF267	1.09125e-10	0.362899	0.29	0.184	3.99409e-06	Day 0	ZNF267
MAP3K3	1.15359e-10	-0.356575	0.265	0.407	4.22224e-06	Day 0	MAP3K3
RBM5	1.18214e-10	-0.353406	0.182	0.309	4.32675e-06	Day 0	RBM5
SLC25A46	1.18391e-10	-0.29765	0.059	0.158	4.33322e-06	Day 0	SLC25A46
NRIP1	1.24479e-10	0.460776	0.296	0.193	4.55606e-06	Day 0	NRIP1
HK3	1.28514e-10	-0.37932	0.339	0.472	4.70372e-06	Day 0	HK3
NCOA2	1.30146e-10	-0.341431	0.105	0.219	4.76349e-06	Day 0	NCOA2
FAM133B	1.3161e-10	0.392607	0.318	0.208	4.81707e-06	Day 0	FAM133B
TRIM38	1.32198e-10	-0.439047	0.262	0.388	4.83858e-06	Day 0	TRIM38
SPIDR	1.33631e-10	-0.39694	0.133	0.246	4.89103e-06	Day 0	SPIDR
OSTC	1.36727e-10	-0.319871	0.201	0.329	5.00434e-06	Day 0	OSTC
DYNC1I2	1.38018e-10	-0.25191	0.067	0.17	5.05158e-06	Day 0	DYNC1I2
SLC30A1	1.40407e-10	0.277783	0.209	0.119	5.13905e-06	Day 0	SLC30A1
SHTN1	1.41306e-10	-0.385534	0.198	0.323	5.17194e-06	Day 0	SHTN1
SERTAD1	1.42601e-10	0.277821	0.167	0.086	5.21935e-06	Day 0	SERTAD1
SFT2D1	1.42935e-10	-0.307951	0.19	0.32	5.23158e-06	Day 0	SFT2D1
SLC27A3	1.44777e-10	-0.302383	0.079	0.182	5.29898e-06	Day 0	SLC27A3
COQ2	1.54273e-10	-0.289563	0.047	0.141	5.64656e-06	Day 0	COQ2
CHMP7	1.55035e-10	-0.257734	0.036	0.124	5.67443e-06	Day 0	CHMP7
UTP6	1.55449e-10	-0.318723	0.057	0.152	5.68959e-06	Day 0	UTP6
PHKB	1.58603e-10	-0.294868	0.118	0.233	5.80503e-06	Day 0	PHKB
UBTF	1.59934e-10	-0.318945	0.072	0.173	5.85374e-06	Day 0	UBTF
CALCOCO1	1.61286e-10	-0.353667	0.083	0.189	5.90323e-06	Day 0	CALCOCO1
MRPL12	1.62704e-10	-0.302873	0.088	0.196	5.95514e-06	Day 0	MRPL12
SEC22B	1.63427e-10	-0.286445	0.072	0.176	5.9816e-06	Day 0	SEC22B
ME2	1.66405e-10	-0.336084	0.141	0.261	6.0906e-06	Day 0	ME2
HIKESHI	1.79375e-10	-0.316867	0.083	0.189	6.56529e-06	Day 0	HIKESHI
FEZ2	1.80068e-10	-0.296364	0.116	0.235	6.59069e-06	Day 0	FEZ2
PPT1	1.82694e-10	-0.325094	0.599	0.682	6.68678e-06	Day 0	PPT1
CCR1	1.86534e-10	0.381389	0.419	0.304	6.82732e-06	Day 0	CCR1
GNA12	2.0501e-10	0.253283	0.175	0.092	7.50357e-06	Day 0	GNA12
CEPT1	2.05327e-10	-0.256488	0.047	0.139	7.51517e-06	Day 0	CEPT1
RALB	2.05851e-10	-0.28773	0.149	0.276	7.53434e-06	Day 0	RALB
PPM1F	2.08695e-10	-0.313322	0.131	0.251	7.63844e-06	Day 0	PPM1F
BRD7	2.1018e-10	-0.292495	0.146	0.269	7.6928e-06	Day 0	BRD7
CRTAP	2.13341e-10	-0.323394	0.576	0.666	7.80848e-06	Day 0	CRTAP
HEXIM1	2.26921e-10	0.321148	0.16	0.083	8.30553e-06	Day 0	HEXIM1
ARID3A	2.29351e-10	-0.361347	0.116	0.225	8.39448e-06	Day 0	ARID3A
MAP4	2.35439e-10	-0.275705	0.075	0.178	8.61729e-06	Day 0	MAP4
HDAC7	2.3953e-10	-0.321025	0.08	0.184	8.76704e-06	Day 0	HDAC7
SF3A3	2.4402e-10	-0.287998	0.1	0.208	8.93137e-06	Day 0	SF3A3
UBE2D2	2.45162e-10	0.361317	0.538	0.437	8.97317e-06	Day 0	UBE2D2
ITGAL	2.5285e-10	-0.417637	0.259	0.385	9.25457e-06	Day 0	ITGAL
SPTSSA	2.53131e-10	-0.33724	0.093	0.197	9.26486e-06	Day 0	SPTSSA
RBBP5	2.61327e-10	-0.2681	0.031	0.114	9.56484e-06	Day 0	RBBP5
CRLS1	2.63806e-10	-0.284349	0.061	0.158	9.65556e-06	Day 0	CRLS1
NBEAL1	2.67568e-10	-0.256695	0.039	0.127	9.79324e-06	Day 0	NBEAL1
ARHGEF40	2.72242e-10	-0.330306	0.113	0.228	9.96432e-06	Day 0	ARHGEF40
RERE	2.73429e-10	-0.33937	0.118	0.231	1.00078e-05	Day 0	RERE
PHACTR2	2.79127e-10	-0.330128	0.092	0.198	1.02163e-05	Day 0	PHACTR2
STX17	3.05588e-10	-0.253071	0.023	0.102	1.11848e-05	Day 0	STX17
PTK2B	3.10541e-10	-0.340057	0.229	0.366	1.13661e-05	Day 0	PTK2B
DCK	3.10573e-10	-0.253451	0.041	0.129	1.13673e-05	Day 0	DCK
ABHD2	3.16728e-10	0.336807	0.349	0.241	1.15926e-05	Day 0	ABHD2
NENF	3.17345e-10	0.343663	0.339	0.234	1.16151e-05	Day 0	NENF
ACER3	3.26554e-10	-0.316654	0.098	0.206	1.19522e-05	Day 0	ACER3
RASA4	3.274e-10	-0.277801	0.061	0.156	1.19832e-05	Day 0	RASA4
EIF2B1	3.4413e-10	-0.283288	0.093	0.199	1.25955e-05	Day 0	EIF2B1
SLC17A5	3.47161e-10	0.30635	0.178	0.097	1.27064e-05	Day 0	SLC17A5
PPP2R5A	3.55025e-10	-0.340453	0.133	0.245	1.29943e-05	Day 0	PPP2R5A
OTULINL	3.57152e-10	-0.345682	0.144	0.26	1.30721e-05	Day 0	OTULINL
SLC25A40	3.60886e-10	-0.270421	0.036	0.122	1.32088e-05	Day 0	SLC25A40
RBM25	3.61616e-10	-0.315588	0.334	0.473	1.32355e-05	Day 0	RBM25
COPS5	3.66242e-10	-0.281561	0.113	0.224	1.34048e-05	Day 0	COPS5
UQCC2	3.67691e-10	-0.254219	0.044	0.135	1.34578e-05	Day 0	UQCC2
KDM1B	3.90884e-10	-0.319768	0.108	0.218	1.43067e-05	Day 0	KDM1B
HERC3	3.93244e-10	-0.308299	0.046	0.133	1.43931e-05	Day 0	HERC3
TMEM127	3.95276e-10	0.358738	0.393	0.277	1.44675e-05	Day 0	TMEM127
TRABD	4.00341e-10	0.396402	0.481	0.37	1.46529e-05	Day 0	TRABD
FMNL1	4.13371e-10	0.324232	0.728	0.655	1.51298e-05	Day 0	FMNL1
IFI35	4.23176e-10	-0.318374	0.169	0.291	1.54887e-05	Day 0	IFI35
CBX1	4.30529e-10	-0.277813	0.034	0.117	1.57578e-05	Day 0	CBX1
HINT1	4.42233e-10	0.288838	0.728	0.648	1.61862e-05	Day 0	HINT1
DLEU2	4.55696e-10	-0.347156	0.092	0.194	1.66789e-05	Day 0	DLEU2
NDUFB8	4.71386e-10	0.318014	0.584	0.485	1.72532e-05	Day 0	NDUFB8
NCOR1	4.72685e-10	-0.33139	0.27	0.402	1.73008e-05	Day 0	NCOR1
BCL6	4.92216e-10	0.35023	0.408	0.296	1.80156e-05	Day 0	BCL6
PFDN1	4.92778e-10	0.298066	0.216	0.127	1.80362e-05	Day 0	PFDN1
SLTM	4.92873e-10	-0.338884	0.221	0.347	1.80396e-05	Day 0	SLTM
EVI2A	5.26194e-10	-0.374912	0.254	0.381	1.92592e-05	Day 0	EVI2A
UBXN4	5.28486e-10	-0.283486	0.259	0.395	1.93431e-05	Day 0	UBXN4
ST3GAL1	5.53876e-10	0.313163	0.249	0.152	2.02724e-05	Day 0	ST3GAL1
TMEM33	5.55052e-10	-0.310964	0.162	0.282	2.03155e-05	Day 0	TMEM33
PPP4C	5.93258e-10	0.386891	0.589	0.482	2.17139e-05	Day 0	PPP4C
ACLY	5.94426e-10	-0.27926	0.085	0.189	2.17566e-05	Day 0	ACLY
RPS20	5.95066e-10	-0.286978	0.691	0.765	2.178e-05	Day 0	RPS20
ANAPC15	6.07624e-10	0.275608	0.342	0.235	2.22397e-05	Day 0	ANAPC15
FBRSL1	6.13381e-10	0.346475	0.187	0.104	2.24504e-05	Day 0	FBRSL1
SULT1B1	6.13842e-10	-0.297882	0.026	0.105	2.24672e-05	Day 0	SULT1B1
GSPT1	6.19762e-10	-0.327811	0.142	0.259	2.26839e-05	Day 0	GSPT1
SLC5A3	6.42419e-10	0.299054	0.17	0.09	2.35132e-05	Day 0	SLC5A3
TEP1	6.45578e-10	-0.252136	0.051	0.142	2.36288e-05	Day 0	TEP1
HSP90AA1	6.70921e-10	-0.31712	0.666	0.734	2.45564e-05	Day 0	HSP90AA1
COPE	6.84705e-10	0.325926	0.661	0.569	2.50609e-05	Day 0	COPE
LRRC25	6.8471e-10	0.367632	0.547	0.443	2.50611e-05	Day 0	LRRC25
HMGN2	6.93231e-10	0.314854	0.72	0.65	2.53729e-05	Day 0	HMGN2
FAM120A	7.18616e-10	-0.366904	0.301	0.422	2.63021e-05	Day 0	FAM120A
PHF21A	7.30529e-10	-0.320372	0.139	0.253	2.67381e-05	Day 0	PHF21A
CYB5R3	7.406e-10	0.296256	0.319	0.215	2.71067e-05	Day 0	CYB5R3
FIG4	7.45169e-10	-0.258022	0.041	0.125	2.72739e-05	Day 0	FIG4
MRPS5	7.64292e-10	-0.326273	0.139	0.251	2.79739e-05	Day 0	MRPS5
FCGR2A	7.74626e-10	-0.406035	0.401	0.516	2.83521e-05	Day 0	FCGR2A
CNDP2	7.75038e-10	-0.279353	0.154	0.269	2.83672e-05	Day 0	CNDP2
TKT	7.83575e-10	0.253875	0.923	0.912	2.86796e-05	Day 0	TKT
C11orf21	8.32567e-10	-0.351872	0.085	0.184	3.04728e-05	Day 0	C11orf21
PPM1G	8.35256e-10	-0.350639	0.193	0.308	3.05712e-05	Day 0	PPM1G
PARK7	8.48868e-10	-0.299871	0.43	0.547	3.10694e-05	Day 0	PARK7
TIA1	8.50265e-10	-0.289828	0.061	0.153	3.11205e-05	Day 0	TIA1
REL	8.83963e-10	0.345402	0.502	0.388	3.23539e-05	Day 0	REL
GNB4	8.97788e-10	-0.303061	0.119	0.231	3.28599e-05	Day 0	GNB4
GAB3	9.10675e-10	-0.298555	0.061	0.154	3.33316e-05	Day 0	GAB3
ARHGAP17	9.17114e-10	-0.324767	0.116	0.224	3.35673e-05	Day 0	ARHGAP17
GLG1	9.22052e-10	-0.306648	0.203	0.33	3.3748e-05	Day 0	GLG1
TMEM230	9.29661e-10	-0.291882	0.154	0.271	3.40265e-05	Day 0	TMEM230
SRSF11	9.39809e-10	-0.338696	0.303	0.432	3.43979e-05	Day 0	SRSF11
PABPN1	9.73895e-10	0.341046	0.522	0.416	3.56455e-05	Day 0	PABPN1
CIC	9.84115e-10	0.257709	0.216	0.126	3.60196e-05	Day 0	CIC
USP32	9.84532e-10	-0.266543	0.085	0.188	3.60348e-05	Day 0	USP32
GTF2H5	9.96189e-10	-0.288465	0.079	0.176	3.64615e-05	Day 0	GTF2H5
TBCA	1.01923e-09	-0.370056	0.368	0.486	3.73047e-05	Day 0	TBCA
TK2	1.02266e-09	-0.294068	0.085	0.187	3.74305e-05	Day 0	TK2
PYCR2	1.02401e-09	-0.256887	0.047	0.137	3.74797e-05	Day 0	PYCR2
KMT2A	1.03871e-09	-0.311532	0.159	0.277	3.80177e-05	Day 0	KMT2A
TPCN1	1.04179e-09	-0.323495	0.088	0.19	3.81305e-05	Day 0	TPCN1
UBXN11	1.04319e-09	-0.385648	0.388	0.509	3.81817e-05	Day 0	UBXN11
RNF11	1.04367e-09	0.296674	0.244	0.15	3.81993e-05	Day 0	RNF11
NDUFB6	1.04604e-09	-0.317602	0.141	0.255	3.82862e-05	Day 0	NDUFB6
ALDOA	1.0746e-09	-0.273178	0.758	0.813	3.93316e-05	Day 0	ALDOA
MRPL54	1.08336e-09	0.333678	0.468	0.364	3.96521e-05	Day 0	MRPL54
TTC17	1.15439e-09	-0.301952	0.128	0.239	4.22518e-05	Day 0	TTC17
HSPE1	1.18558e-09	-0.338378	0.115	0.217	4.33935e-05	Day 0	HSPE1
C9orf72	1.20939e-09	-0.330507	0.268	0.395	4.42648e-05	Day 0	C9orf72
PLEKHM1	1.2463e-09	0.359901	0.288	0.19	4.56158e-05	Day 0	PLEKHM1
VAPA	1.2983e-09	0.327174	0.619	0.522	4.75192e-05	Day 0	VAPA
TPPP3	1.41652e-09	-0.292715	0.028	0.104	5.18459e-05	Day 0	TPPP3
DEF6	1.43158e-09	-0.330987	0.139	0.249	5.23973e-05	Day 0	DEF6
MARCH2	1.43942e-09	0.309282	0.321	0.216	5.26841e-05	Day 0	MARCH2
ELMSAN1	1.49089e-09	-0.309371	0.113	0.218	5.45679e-05	Day 0	ELMSAN1
AC007032.1	1.52435e-09	-0.294186	0.029	0.107	5.57929e-05	Day 0	AC007032.1
CCAR1	1.53533e-09	-0.320222	0.121	0.226	5.61944e-05	Day 0	CCAR1
ASH1L	1.55912e-09	-0.363718	0.201	0.316	5.70653e-05	Day 0	ASH1L
CYB561D2	1.59325e-09	-0.28938	0.069	0.162	5.83144e-05	Day 0	CYB561D2
UBE2K	1.61987e-09	-0.278801	0.128	0.234	5.9289e-05	Day 0	UBE2K
ETV6	1.63849e-09	0.369452	0.473	0.367	5.99705e-05	Day 0	ETV6
TRPS1	1.66522e-09	-0.349895	0.116	0.222	6.09488e-05	Day 0	TRPS1
TLE4	1.67982e-09	0.291003	0.35	0.242	6.1483e-05	Day 0	TLE4
TM6SF1	1.75345e-09	-0.256989	0.029	0.107	6.41779e-05	Day 0	TM6SF1
PAGR1	1.87251e-09	-0.277831	0.108	0.213	6.85357e-05	Day 0	PAGR1
VAT1	1.9086e-09	0.26371	0.152	0.079	6.98566e-05	Day 0	VAT1
EIF2A	1.9149e-09	-0.342286	0.231	0.349	7.00871e-05	Day 0	EIF2A
WDFY3	1.93806e-09	-0.2895	0.097	0.197	7.09351e-05	Day 0	WDFY3
ZFAND6	1.94641e-09	0.298178	0.308	0.207	7.12406e-05	Day 0	ZFAND6
CARS2	1.98929e-09	-0.338384	0.191	0.311	7.28098e-05	Day 0	CARS2
SNRNP70	2.10651e-09	-0.286976	0.219	0.349	7.71003e-05	Day 0	SNRNP70
SH3KBP1	2.14478e-09	-0.333149	0.39	0.51	7.85013e-05	Day 0	SH3KBP1
CARD9	2.21557e-09	-0.325291	0.106	0.211	8.10919e-05	Day 0	CARD9
ATP6V1D	2.24375e-09	-0.279953	0.07	0.163	8.21234e-05	Day 0	ATP6V1D
WAS	2.26679e-09	-0.303303	0.506	0.62	8.29667e-05	Day 0	WAS
NLRP1	2.38663e-09	-0.376376	0.219	0.339	8.73532e-05	Day 0	NLRP1
ZBTB11	2.421e-09	-0.254455	0.061	0.152	8.86112e-05	Day 0	ZBTB11
TINF2	2.42255e-09	-0.281245	0.087	0.184	8.86679e-05	Day 0	TINF2
PRKX	2.47678e-09	-0.346757	0.101	0.2	9.06526e-05	Day 0	PRKX
HIPK1	2.52015e-09	-0.276311	0.129	0.238	9.22401e-05	Day 0	HIPK1
PDS5A	2.53444e-09	-0.282004	0.157	0.272	9.27631e-05	Day 0	PDS5A
ATF4	2.64182e-09	0.32678	0.501	0.397	9.66932e-05	Day 0	ATF4
BTF3L4	2.65633e-09	-0.317633	0.183	0.299	9.72243e-05	Day 0	BTF3L4
MYD88	2.70546e-09	-0.360837	0.393	0.514	9.90227e-05	Day 0	MYD88
RASSF1	2.72125e-09	-0.278946	0.069	0.159	9.96004e-05	Day 0	RASSF1
UBE2G2	2.73812e-09	-0.348695	0.155	0.266	0.000100218	Day 0	UBE2G2
THADA	2.77033e-09	-0.250976	0.033	0.11	0.000101397	Day 0	THADA
PIH1D1	2.80521e-09	-0.257785	0.093	0.195	0.000102674	Day 0	PIH1D1
HNRNPA3	2.84202e-09	-0.327411	0.491	0.599	0.000104021	Day 0	HNRNPA3
VPS29	2.86086e-09	-0.361134	0.293	0.417	0.00010471	Day 0	VPS29
SUGT1	2.88652e-09	-0.250109	0.119	0.228	0.000105649	Day 0	SUGT1
NSUN5	3.04491e-09	-0.261043	0.047	0.131	0.000111447	Day 0	NSUN5
CSK	3.04545e-09	-0.265059	0.417	0.551	0.000111467	Day 0	CSK
RNF114	3.15962e-09	0.296328	0.401	0.299	0.000115645	Day 0	RNF114
OCIAD1	3.2161e-09	-0.314496	0.198	0.315	0.000117713	Day 0	OCIAD1
SENP6	3.26765e-09	-0.284727	0.221	0.34	0.000119599	Day 0	SENP6
MRPL20	3.28158e-09	-0.331716	0.327	0.446	0.000120109	Day 0	MRPL20
TNFRSF1B	3.37853e-09	0.28573	0.781	0.72	0.000123658	Day 0	TNFRSF1B
PEA15	3.40917e-09	-0.309268	0.167	0.28	0.000124779	Day 0	PEA15
SDHD	3.43278e-09	-0.305785	0.218	0.337	0.000125643	Day 0	SDHD
PIAS1	3.44201e-09	-0.284323	0.25	0.367	0.000125981	Day 0	PIAS1
EZR	3.4887e-09	0.453742	0.468	0.368	0.00012769	Day 0	EZR
CPM	3.74645e-09	-0.276159	0.036	0.114	0.000137124	Day 0	CPM
GBP5	3.76074e-09	-0.341032	0.038	0.115	0.000137647	Day 0	GBP5
SYK	3.82204e-09	-0.308444	0.483	0.593	0.000139891	Day 0	SYK
VPS33A	4.0304e-09	-0.269654	0.047	0.129	0.000147517	Day 0	VPS33A
PIM3	4.12994e-09	0.401492	0.275	0.183	0.00015116	Day 0	PIM3
MTMR11	4.13918e-09	-0.257456	0.11	0.211	0.000151498	Day 0	MTMR11
GNG11	4.25039e-09	0.255757	0.124	0.06	0.000155568	Day 0	GNG11
PA2G4	4.25841e-09	-0.337236	0.227	0.345	0.000155862	Day 0	PA2G4
R3HDM4	4.38758e-09	0.360039	0.35	0.249	0.00016059	Day 0	R3HDM4
COX6A1	4.41188e-09	0.262506	0.771	0.705	0.000161479	Day 0	COX6A1
CBFA2T3	4.75771e-09	-0.270766	0.067	0.156	0.000174137	Day 0	CBFA2T3
FGD4	4.89104e-09	-0.358695	0.126	0.228	0.000179017	Day 0	FGD4
SSR3	4.89704e-09	-0.332519	0.321	0.436	0.000179237	Day 0	SSR3
MIA3	5.03234e-09	-0.255372	0.065	0.155	0.000184189	Day 0	MIA3
BAIAP2	5.03366e-09	0.314312	0.149	0.079	0.000184237	Day 0	BAIAP2
EIF5B	5.50036e-09	-0.250569	0.088	0.185	0.000201319	Day 0	EIF5B
CAPZA1	5.565e-09	-0.345581	0.386	0.494	0.000203684	Day 0	CAPZA1
ABRACL	5.67603e-09	-0.329608	0.26	0.377	0.000207748	Day 0	ABRACL
ADD1	5.75648e-09	-0.291288	0.188	0.306	0.000210693	Day 0	ADD1
DDX1	5.79551e-09	-0.257032	0.039	0.117	0.000212122	Day 0	DDX1
SRP9	6.04796e-09	-0.324441	0.241	0.358	0.000221361	Day 0	SRP9
PUM2	6.14145e-09	-0.301099	0.124	0.226	0.000224783	Day 0	PUM2
APOBR	6.38978e-09	-0.35921	0.286	0.401	0.000233872	Day 0	APOBR
CAVIN2	6.42905e-09	0.292284	0.139	0.07	0.00023531	Day 0	CAVIN2
HTT	6.46914e-09	0.387323	0.268	0.177	0.000236777	Day 0	HTT
NAPRT	6.5637e-09	-0.325369	0.198	0.314	0.000240238	Day 0	NAPRT
LINC02432	6.69043e-09	-0.331841	0.057	0.141	0.000244877	Day 0	LINC02432
TFDP1	6.79321e-09	0.251857	0.227	0.14	0.000248638	Day 0	TFDP1
FYN	6.79594e-09	-0.337496	0.249	0.364	0.000248738	Day 0	FYN
CLEC4D	6.99334e-09	-0.299787	0.047	0.129	0.000255963	Day 0	CLEC4D
EXOC6	7.27375e-09	-0.264799	0.043	0.122	0.000266227	Day 0	EXOC6
ATP5F1C	7.33641e-09	-0.320796	0.432	0.538	0.00026852	Day 0	ATP5F1C
GSR	7.51086e-09	-0.321957	0.191	0.307	0.000274905	Day 0	GSR
S100A11	7.57466e-09	0.263801	0.959	0.973	0.00027724	Day 0	S100A11
CLCN7	7.69441e-09	0.336169	0.273	0.179	0.000281623	Day 0	CLCN7
HEBP2	8.28876e-09	0.295809	0.561	0.47	0.000303377	Day 0	HEBP2
SNX20	8.42493e-09	-0.27701	0.079	0.168	0.000308361	Day 0	SNX20
PDCD4	9.00299e-09	-0.293469	0.128	0.231	0.000329519	Day 0	PDCD4
PHYKPL	9.07858e-09	-0.317163	0.141	0.246	0.000332285	Day 0	PHYKPL
ZFAND3	9.08748e-09	0.298529	0.318	0.217	0.000332611	Day 0	ZFAND3
CAPZB	9.26561e-09	0.286135	0.768	0.696	0.000339131	Day 0	CAPZB
MBOAT1	9.31514e-09	-0.256665	0.057	0.143	0.000340943	Day 0	MBOAT1
RNF135	9.51032e-09	0.322699	0.301	0.205	0.000348087	Day 0	RNF135
SNX17	9.51481e-09	-0.256854	0.295	0.417	0.000348251	Day 0	SNX17
TNPO3	9.51602e-09	-0.27073	0.062	0.148	0.000348296	Day 0	TNPO3
PTCD3	9.77104e-09	-0.263805	0.041	0.119	0.00035763	Day 0	PTCD3
ERH	1.00243e-08	-0.279257	0.285	0.409	0.0003669	Day 0	ERH
RGS19	1.02398e-08	-0.301906	0.357	0.47	0.000374785	Day 0	RGS19
ALPK1	1.05341e-08	-0.256106	0.029	0.101	0.000385559	Day 0	ALPK1
IRF3	1.05924e-08	-0.262264	0.07	0.159	0.000387693	Day 0	IRF3
GIGYF2	1.07504e-08	-0.283359	0.087	0.18	0.000393477	Day 0	GIGYF2
SNHG29	1.08133e-08	-0.259206	0.576	0.673	0.000395776	Day 0	SNHG29
ETS2	1.10594e-08	0.362222	0.309	0.215	0.000404785	Day 0	ETS2
HIGD2A	1.13089e-08	0.289504	0.776	0.741	0.000413915	Day 0	HIGD2A
CALCOCO2	1.15127e-08	-0.296001	0.282	0.401	0.000421377	Day 0	CALCOCO2
CD244	1.16543e-08	-0.265243	0.049	0.127	0.00042656	Day 0	CD244
SON	1.22015e-08	-0.270381	0.619	0.72	0.000446586	Day 0	SON
UVRAG	1.22179e-08	-0.261314	0.124	0.229	0.000447189	Day 0	UVRAG
ARHGAP24	1.23291e-08	-0.306465	0.044	0.121	0.000451256	Day 0	ARHGAP24
IL13RA1	1.23346e-08	-0.310817	0.18	0.286	0.00045146	Day 0	IL13RA1
BAZ1B	1.27009e-08	-0.29764	0.115	0.215	0.000464866	Day 0	BAZ1B
RBM39	1.3045e-08	0.263734	0.676	0.584	0.00047746	Day 0	RBM39
USO1	1.35572e-08	-0.27406	0.074	0.16	0.000496208	Day 0	USO1
AP3D1	1.3661e-08	-0.294726	0.157	0.264	0.000500005	Day 0	AP3D1
MCUB	1.37451e-08	0.330724	0.414	0.324	0.000503084	Day 0	MCUB
CIDEB	1.39948e-08	-0.282883	0.067	0.153	0.000512222	Day 0	CIDEB
SRSF5	1.42119e-08	-0.278957	0.607	0.704	0.000520172	Day 0	SRSF5
ZNF148	1.46923e-08	-0.295907	0.115	0.212	0.000537751	Day 0	ZNF148
RALGAPA2	1.49337e-08	-0.279738	0.088	0.182	0.000546588	Day 0	RALGAPA2
HMBOX1	1.53105e-08	-0.263673	0.039	0.114	0.000560379	Day 0	HMBOX1
MAP7D1	1.55099e-08	0.319984	0.422	0.319	0.000567678	Day 0	MAP7D1
OGDH	1.64533e-08	-0.296885	0.141	0.242	0.000602206	Day 0	OGDH
RBM8A	1.70912e-08	0.309377	0.466	0.373	0.000625554	Day 0	RBM8A
ECH1	1.75923e-08	-0.314556	0.224	0.339	0.000643895	Day 0	ECH1
COPS7A	1.76072e-08	-0.310467	0.083	0.172	0.000644442	Day 0	COPS7A
FAM214B	1.80741e-08	0.296818	0.245	0.156	0.00066153	Day 0	FAM214B
DDA1	1.86075e-08	0.287299	0.203	0.124	0.000681054	Day 0	DDA1
ITFG2	1.89244e-08	-0.254185	0.034	0.106	0.000692654	Day 0	ITFG2
AGO4	1.97128e-08	-0.316695	0.151	0.255	0.000721506	Day 0	AGO4
MLXIP	1.98315e-08	-0.273788	0.136	0.238	0.000725852	Day 0	MLXIP
STRAP	1.99182e-08	0.276859	0.298	0.206	0.000729026	Day 0	STRAP
STAG2	2.03054e-08	-0.331562	0.211	0.322	0.000743197	Day 0	STAG2
CYTH4	2.06078e-08	0.374962	0.489	0.392	0.000754267	Day 0	CYTH4
PEX16	2.09281e-08	0.259329	0.229	0.145	0.000765991	Day 0	PEX16
HSPBAP1	2.11048e-08	-0.261285	0.046	0.122	0.000772455	Day 0	HSPBAP1
2	2.11592e-08	-0.264016	0.069	0.153	0.000774449	Day 0	2
SIGLEC9	2.16675e-08	-0.267763	0.126	0.225	0.000793053	Day 0	SIGLEC9
SNRPB	2.18076e-08	0.270463	0.489	0.395	0.000798181	Day 0	SNRPB
MAVS	2.23251e-08	-0.258391	0.061	0.144	0.000817121	Day 0	MAVS
RPS29	2.32113e-08	0.265204	0.799	0.737	0.000849558	Day 0	RPS29
MICU1	2.32939e-08	-0.257697	0.139	0.239	0.00085258	Day 0	MICU1
SPCS2	2.33874e-08	-0.2981	0.187	0.295	0.000856002	Day 0	SPCS2
TMEM179B	2.34331e-08	-0.263324	0.275	0.392	0.000857673	Day 0	TMEM179B
SIN3B	2.46544e-08	-0.297259	0.09	0.183	0.000902377	Day 0	SIN3B
HPCAL1	2.48163e-08	0.344673	0.357	0.261	0.0009083	Day 0	HPCAL1
SF3B2	2.50055e-08	-0.280794	0.429	0.547	0.000915225	Day 0	SF3B2
SELENOW	2.5568e-08	0.280791	0.419	0.309	0.000935813	Day 0	SELENOW
MBD4	2.55737e-08	-0.310891	0.187	0.292	0.000936024	Day 0	MBD4
AAK1	2.5582e-08	0.365273	0.26	0.174	0.000936325	Day 0	AAK1
NIBAN1	2.58144e-08	-0.26999	0.129	0.229	0.000944834	Day 0	NIBAN1
RABGEF1	2.59497e-08	0.270062	0.152	0.083	0.000949783	Day 0	RABGEF1
COPA	2.77635e-08	-0.282871	0.286	0.403	0.00101617	Day 0	COPA
KDM5B	2.82479e-08	0.255562	0.185	0.109	0.0010339	Day 0	KDM5B
LINC00877	2.93717e-08	-0.287492	0.049	0.124	0.00107503	Day 0	LINC00877
C7orf50	3.02851e-08	0.284654	0.316	0.225	0.00110846	Day 0	C7orf50
KLF13	3.05543e-08	0.342409	0.444	0.347	0.00111832	Day 0	KLF13
ANKRD13D	3.0627e-08	-0.301421	0.273	0.389	0.00112098	Day 0	ANKRD13D
FOXP1	3.0805e-08	-0.318832	0.241	0.353	0.0011275	Day 0	FOXP1
PHF11	3.09597e-08	-0.323153	0.177	0.281	0.00113315	Day 0	PHF11
DENND4B	3.12278e-08	-0.306596	0.139	0.238	0.00114297	Day 0	DENND4B
CUL4A	3.16911e-08	0.27481	0.277	0.186	0.00115993	Day 0	CUL4A
ACTR10	3.18713e-08	-0.268179	0.108	0.203	0.00116652	Day 0	ACTR10
LDHB	3.19289e-08	-0.350197	0.262	0.364	0.00116863	Day 0	LDHB
FBH1	3.35943e-08	-0.253456	0.039	0.112	0.00122958	Day 0	FBH1
ATP5IF1	3.37117e-08	-0.293407	0.368	0.489	0.00123388	Day 0	ATP5IF1
ADGRE5	3.40291e-08	-0.328251	0.424	0.547	0.0012455	Day 0	ADGRE5
IFI27L2	3.43896e-08	0.283255	0.455	0.354	0.00125869	Day 0	IFI27L2
HLA-DPB1	3.49292e-08	-0.416515	0.615	0.688	0.00127844	Day 0	HLA-DPB1
C9orf16	3.56438e-08	0.311282	0.584	0.497	0.0013046	Day 0	C9orf16
USF2	3.57811e-08	0.344381	0.391	0.297	0.00130962	Day 0	USF2
LINC01410	3.58329e-08	-0.255741	0.034	0.104	0.00131152	Day 0	LINC01410
BUD31	3.59283e-08	0.300391	0.38	0.282	0.00131501	Day 0	BUD31
ARHGEF1	3.68876e-08	-0.319551	0.331	0.454	0.00135012	Day 0	ARHGEF1
ARRDC4	3.93148e-08	0.264972	0.218	0.136	0.00143896	Day 0	ARRDC4
TES	3.95875e-08	-0.255779	0.185	0.294	0.00144894	Day 0	TES
CDK5RAP3	4.0037e-08	-0.331667	0.301	0.406	0.0014654	Day 0	CDK5RAP3
KIAA1109	4.00721e-08	-0.270159	0.118	0.214	0.00146668	Day 0	KIAA1109
RAB22A	4.02022e-08	0.258286	0.203	0.124	0.00147144	Day 0	RAB22A
CD14	4.06009e-08	0.386204	0.807	0.818	0.00148603	Day 0	CD14
PLPBP	4.24125e-08	-0.250661	0.079	0.164	0.00155234	Day 0	PLPBP
PDXK	4.25396e-08	0.278408	0.412	0.315	0.00155699	Day 0	PDXK
CASP8	4.60743e-08	-0.262235	0.182	0.289	0.00168637	Day 0	CASP8
GYPC	4.74448e-08	0.296736	0.25	0.167	0.00173653	Day 0	GYPC
TMED10	5.00254e-08	-0.259879	0.265	0.381	0.00183098	Day 0	TMED10
HIST1H1D	5.18046e-08	0.257734	0.137	0.074	0.0018961	Day 0	HIST1H1D
ARL2BP	5.24085e-08	-0.264783	0.113	0.205	0.0019182	Day 0	ARL2BP
NCF4	5.43324e-08	-0.301105	0.277	0.394	0.00198862	Day 0	NCF4
YPEL5	5.53111e-08	0.29332	0.421	0.327	0.00202444	Day 0	YPEL5
ACOX1	5.97973e-08	-0.277435	0.083	0.17	0.00218864	Day 0	ACOX1
SIRPB1	6.16307e-08	-0.286816	0.247	0.36	0.00225574	Day 0	SIRPB1
PPP4R3B	6.17115e-08	-0.284025	0.173	0.278	0.0022587	Day 0	PPP4R3B
NPM1	6.18599e-08	-0.265125	0.506	0.615	0.00226413	Day 0	NPM1
PFKFB4	6.51473e-08	-0.279593	0.057	0.134	0.00238446	Day 0	PFKFB4
CCT2	6.70029e-08	-0.258415	0.113	0.205	0.00245237	Day 0	CCT2
HCFC1R1	6.87107e-08	0.312275	0.324	0.231	0.00251488	Day 0	HCFC1R1
NIT1	6.95534e-08	-0.255685	0.056	0.132	0.00254572	Day 0	NIT1
LRRK1	6.96308e-08	-0.255565	0.056	0.132	0.00254856	Day 0	LRRK1
MAML1	6.96551e-08	-0.261989	0.08	0.164	0.00254945	Day 0	MAML1
GGA2	7.0364e-08	0.275496	0.205	0.128	0.00257539	Day 0	GGA2
HADHA	7.184e-08	-0.287322	0.422	0.526	0.00262942	Day 0	HADHA
ARHGDIA	7.27877e-08	0.282561	0.671	0.588	0.0026641	Day 0	ARHGDIA
ZDHHC20	7.39069e-08	0.282089	0.308	0.217	0.00270507	Day 0	ZDHHC20
QKI	7.51554e-08	0.318621	0.571	0.485	0.00275076	Day 0	QKI
AHR	7.54591e-08	0.362167	0.511	0.423	0.00276188	Day 0	AHR
ZCCHC2	7.67535e-08	0.257958	0.18	0.107	0.00280925	Day 0	ZCCHC2
TOM1	7.68417e-08	0.29649	0.468	0.374	0.00281248	Day 0	TOM1
SRRM1	7.75267e-08	-0.289832	0.43	0.538	0.00283756	Day 0	SRRM1
ZNF770	7.84352e-08	-0.257722	0.046	0.117	0.00287081	Day 0	ZNF770
AKIRIN2	7.99564e-08	0.348271	0.432	0.346	0.00292648	Day 0	AKIRIN2
HIST1H4C	8.52804e-08	0.263677	0.213	0.133	0.00312135	Day 0	HIST1H4C
GAPVD1	8.63178e-08	-0.253039	0.111	0.206	0.00315932	Day 0	GAPVD1
PHF20L1	8.704e-08	-0.302708	0.185	0.289	0.00318575	Day 0	PHF20L1
ZNF706	8.73697e-08	-0.279322	0.308	0.416	0.00319782	Day 0	ZNF706
SP100	8.7701e-08	-0.299996	0.324	0.436	0.00320995	Day 0	SP100
ARRDC1	8.87188e-08	-0.275224	0.18	0.285	0.0032472	Day 0	ARRDC1
CYP27A1	9.21132e-08	-0.336514	0.137	0.234	0.00337144	Day 0	CYP27A1
NUMA1	9.66621e-08	-0.276944	0.159	0.26	0.00353793	Day 0	NUMA1
NONO	1.02356e-07	-0.274574	0.372	0.48	0.00374634	Day 0	NONO
MYO1G	1.06634e-07	0.351982	0.64	0.577	0.0039029	Day 0	MYO1G
SARS	1.19385e-07	-0.262753	0.141	0.233	0.00436961	Day 0	SARS
FBXO9	1.22232e-07	-0.272658	0.165	0.266	0.00447381	Day 0	FBXO9
TET2	1.25945e-07	-0.250398	0.309	0.423	0.00460972	Day 0	TET2
UBE2D1	1.28517e-07	-0.310552	0.309	0.418	0.00470384	Day 0	UBE2D1
UFD1	1.28713e-07	0.261789	0.288	0.199	0.00471104	Day 0	UFD1
MAPK1IP1L	1.3146e-07	0.326383	0.347	0.258	0.00481155	Day 0	MAPK1IP1L
ATP5F1B	1.35085e-07	-0.261235	0.578	0.663	0.00494426	Day 0	ATP5F1B
RTN4	1.39314e-07	-0.278241	0.437	0.531	0.00509903	Day 0	RTN4
NDUFB10	1.39606e-07	-0.28501	0.422	0.525	0.00510974	Day 0	NDUFB10
TLE5	1.43541e-07	0.293434	0.444	0.346	0.00525373	Day 0	TLE5
DENND3	1.45449e-07	-0.343933	0.151	0.245	0.00532357	Day 0	DENND3
ELOC	1.46697e-07	0.333632	0.39	0.302	0.00536924	Day 0	ELOC
CHP1	1.4818e-07	0.301651	0.473	0.384	0.00542354	Day 0	CHP1
HDAC2	1.48808e-07	-0.266088	0.101	0.189	0.00544651	Day 0	HDAC2
TRAPPC8	1.51704e-07	-0.269544	0.098	0.185	0.00555253	Day 0	TRAPPC8
EVI5	1.52675e-07	-0.288537	0.111	0.2	0.00558806	Day 0	EVI5
ZNF593	1.53723e-07	0.324693	0.224	0.149	0.00562643	Day 0	ZNF593
CABIN1	1.55491e-07	-0.267151	0.067	0.144	0.00569114	Day 0	CABIN1
THEMIS2	1.58171e-07	0.298481	0.656	0.584	0.00578921	Day 0	THEMIS2
ESD	1.58788e-07	-0.268144	0.231	0.343	0.0058118	Day 0	ESD
EIF3M	1.58846e-07	-0.268207	0.501	0.6	0.00581391	Day 0	EIF3M
PLAUR	1.58963e-07	0.334888	0.633	0.543	0.00581819	Day 0	PLAUR
DR1	1.61152e-07	-0.25968	0.137	0.232	0.00589831	Day 0	DR1
QSOX1	1.66551e-07	0.365612	0.35	0.263	0.00609592	Day 0	QSOX1
CRIP1	1.701e-07	0.393304	0.763	0.67	0.00622582	Day 0	CRIP1
SLC6A6	1.72177e-07	0.282762	0.303	0.211	0.00630186	Day 0	SLC6A6
PGP	1.79185e-07	0.264458	0.283	0.196	0.00655836	Day 0	PGP
PRRC2A	1.80468e-07	-0.274843	0.211	0.322	0.00660533	Day 0	PRRC2A
MAP3K14	1.83226e-07	0.337128	0.214	0.138	0.00670624	Day 0	MAP3K14
UBA7	1.86679e-07	-0.250243	0.101	0.189	0.00683264	Day 0	UBA7
ACIN1	1.90155e-07	-0.269213	0.231	0.339	0.00695988	Day 0	ACIN1
STEAP4	1.94722e-07	-0.312546	0.051	0.121	0.00712702	Day 0	STEAP4
MXD3	1.97973e-07	-0.255925	0.046	0.114	0.00724602	Day 0	MXD3
RAD21	2.03927e-07	-0.30895	0.275	0.385	0.00746393	Day 0	RAD21
LYL1	2.14079e-07	-0.269369	0.185	0.288	0.00783551	Day 0	LYL1
EHMT1	2.1578e-07	-0.264658	0.103	0.189	0.00789777	Day 0	EHMT1
RNASE2	2.15953e-07	0.272342	0.231	0.152	0.00790409	Day 0	RNASE2
GCH1	2.19131e-07	-0.297849	0.098	0.181	0.00802041	Day 0	GCH1
PRDM2	2.24442e-07	-0.269118	0.113	0.202	0.00821482	Day 0	PRDM2
SSBP1	2.30856e-07	-0.268409	0.252	0.36	0.00844958	Day 0	SSBP1
TRIM25	2.32352e-07	-0.318707	0.142	0.232	0.00850433	Day 0	TRIM25
LRP1	2.3484e-07	0.272253	0.72	0.655	0.00859536	Day 0	LRP1
RBMX	2.34881e-07	-0.291196	0.25	0.353	0.00859688	Day 0	RBMX
HERPUD1	2.35564e-07	-0.329477	0.336	0.439	0.00862186	Day 0	HERPUD1
HDHD5	2.39838e-07	-0.258203	0.08	0.158	0.00877829	Day 0	HDHD5
RUFY1	2.51053e-07	-0.296971	0.123	0.21	0.00918881	Day 0	RUFY1
TMEM50A	2.51985e-07	0.265534	0.52	0.429	0.00922288	Day 0	TMEM50A
NRG1	2.54926e-07	-0.330795	0.105	0.187	0.00933055	Day 0	NRG1
MEF2C	2.59524e-07	-0.259881	0.303	0.414	0.00949884	Day 0	MEF2C
UHMK1	2.85308e-07	-0.266469	0.157	0.252	0.0104426	Day 0	UHMK1
UBE3C	3.00732e-07	-0.253833	0.088	0.171	0.0110071	Day 0	UBE3C
ARL5A	3.15957e-07	-0.281788	0.173	0.27	0.0115643	Day 0	ARL5A
VAV1	3.24117e-07	-0.278678	0.126	0.215	0.011863	Day 0	VAV1
SKP1	3.33035e-07	-0.254369	0.509	0.611	0.0121894	Day 0	SKP1
6	3.36082e-07	-0.256476	0.259	0.375	0.012301	Day 0	6
COX7B	3.37909e-07	0.283607	0.592	0.526	0.0123678	Day 0	COX7B
IK	3.42065e-07	-0.263843	0.241	0.347	0.0125199	Day 0	IK
TMEM205	3.4638e-07	-0.29121	0.252	0.354	0.0126779	Day 0	TMEM205
DUSP22	3.48313e-07	-0.257338	0.159	0.255	0.0127486	Day 0	DUSP22
RAB34	3.65803e-07	0.264398	0.254	0.176	0.0133888	Day 0	RAB34
C20orf27	3.79467e-07	0.291238	0.519	0.431	0.0138889	Day 0	C20orf27
NCOA3	3.8208e-07	-0.255191	0.183	0.28	0.0139845	Day 0	NCOA3
PJA2	3.89715e-07	-0.264392	0.283	0.385	0.0142639	Day 0	PJA2
TRIOBP	3.97943e-07	-0.250302	0.177	0.275	0.0145651	Day 0	TRIOBP
ZRANB2	4.04235e-07	-0.289794	0.124	0.213	0.0147954	Day 0	ZRANB2
PSMD12	4.23189e-07	0.276612	0.229	0.154	0.0154891	Day 0	PSMD12
ATP5F1A	4.49801e-07	-0.259633	0.473	0.566	0.0164632	Day 0	ATP5F1A
REEP5	4.6587e-07	-0.312294	0.417	0.517	0.0170513	Day 0	REEP5
ICAM1	4.79094e-07	0.258268	0.26	0.179	0.0175353	Day 0	ICAM1
SLC25A37	4.90087e-07	0.330207	0.429	0.344	0.0179377	Day 0	SLC25A37
GOLGA7	4.90228e-07	-0.308653	0.152	0.24	0.0179428	Day 0	GOLGA7
MAST3	5.28026e-07	-0.251697	0.119	0.208	0.0193263	Day 0	MAST3
SLC7A7	5.28602e-07	-0.290632	0.478	0.558	0.0193474	Day 0	SLC7A7
OAZ2	5.46391e-07	-0.291214	0.193	0.287	0.0199985	Day 0	OAZ2
RAN	5.80121e-07	-0.282473	0.411	0.511	0.021233	Day 0	RAN
KCTD20	6.03751e-07	0.290105	0.336	0.25	0.0220979	Day 0	KCTD20
KIAA0930	6.14105e-07	-0.257723	0.278	0.388	0.0224769	Day 0	KIAA0930
LBR	6.29543e-07	0.363522	0.37	0.283	0.0230419	Day 0	LBR
RNPC3	6.29951e-07	-0.260919	0.134	0.224	0.0230568	Day 0	RNPC3
SND1	6.34291e-07	-0.288181	0.244	0.346	0.0232157	Day 0	SND1
ORMDL1	6.4184e-07	-0.252428	0.128	0.216	0.023492	Day 0	ORMDL1
STAB1	6.56884e-07	0.378178	0.376	0.296	0.0240426	Day 0	STAB1
PPP1R9B	6.65405e-07	-0.288399	0.252	0.351	0.0243545	Day 0	PPP1R9B
STAT5B	7.15262e-07	-0.268318	0.079	0.154	0.0261793	Day 0	STAT5B
ZNF511	7.25611e-07	0.255624	0.254	0.176	0.0265581	Day 0	ZNF511
SMARCC1	7.98456e-07	-0.263581	0.152	0.242	0.0292243	Day 0	SMARCC1
POLE3	8.04694e-07	-0.265965	0.142	0.23	0.0294526	Day 0	POLE3
CDC42SE1	8.54032e-07	-0.286465	0.429	0.514	0.0312584	Day 0	CDC42SE1
MTPN	8.65246e-07	-0.273756	0.576	0.659	0.0316689	Day 0	MTPN
FAM32A	8.7425e-07	0.255344	0.316	0.231	0.0319984	Day 0	FAM32A
GID8	9.06453e-07	0.283747	0.282	0.204	0.0331771	Day 0	GID8
KANSL1	9.06755e-07	-0.334622	0.18	0.269	0.0331881	Day 0	KANSL1
CSNK2B	9.2531e-07	0.253692	0.712	0.637	0.0338673	Day 0	CSNK2B
PRPF8	9.52587e-07	-0.253698	0.27	0.372	0.0348656	Day 0	PRPF8
RPN1	1.08031e-06	-0.291162	0.319	0.417	0.0395405	Day 0	RPN1
RBM26	1.10333e-06	-0.253739	0.124	0.209	0.0403829	Day 0	RBM26
EIF2S2	1.20044e-06	-0.271493	0.265	0.368	0.0439373	Day 0	EIF2S2
CUTA	1.26159e-06	-0.286606	0.342	0.442	0.0461755	Day 0	CUTA
CLK1	1.27664e-06	-0.252767	0.159	0.248	0.0467261	Day 0	CLK1
ERICH1	1.40111e-06	-0.273354	0.26	0.354	0.051282	Day 0	ERICH1
STAT3	1.50896e-06	-0.266384	0.311	0.409	0.0552293	Day 0	STAT3
EIF4EBP1	1.5704e-06	-0.306477	0.309	0.406	0.0574782	Day 0	EIF4EBP1
GRSF1	1.59413e-06	-0.257296	0.17	0.258	0.0583466	Day 0	GRSF1
SLU7	1.64348e-06	0.303186	0.283	0.205	0.0601529	Day 0	SLU7
TMED5	1.64729e-06	0.308096	0.372	0.292	0.0602924	Day 0	TMED5
RARA	1.65047e-06	0.25773	0.424	0.342	0.060409	Day 0	RARA
DGCR2	1.78433e-06	-0.259265	0.054	0.118	0.0653082	Day 0	DGCR2
YME1L1	1.79802e-06	-0.272603	0.227	0.318	0.0658094	Day 0	YME1L1
IFITM2	1.9659e-06	0.612922	0.781	0.728	0.0719541	Day 0	IFITM2
IRF9	2.15311e-06	-0.256863	0.226	0.317	0.0788059	Day 0	IRF9
MARC1	2.21725e-06	-0.327845	0.085	0.156	0.0811537	Day 0	MARC1
ZNF385A	2.30231e-06	0.262842	0.553	0.484	0.084267	Day 0	ZNF385A
TACC1	2.31904e-06	0.25832	0.45	0.369	0.0848791	Day 0	TACC1
NAP1L1	2.65433e-06	-0.266899	0.56	0.636	0.0971511	Day 0	NAP1L1
HIST1H1E	2.78711e-06	0.314394	0.52	0.44	0.102011	Day 0	HIST1H1E
BIRC6	2.85065e-06	-0.271144	0.218	0.307	0.104337	Day 0	BIRC6
UBR2	2.96098e-06	-0.251198	0.17	0.253	0.108375	Day 0	UBR2
RNF216	3.29298e-06	-0.252961	0.115	0.193	0.120526	Day 0	RNF216
ADAP2	3.40019e-06	0.280717	0.37	0.297	0.12445	Day 0	ADAP2
TMEM256	3.40209e-06	0.300999	0.45	0.372	0.12452	Day 0	TMEM256
TCF7L2	3.51201e-06	-0.261336	0.087	0.158	0.128543	Day 0	TCF7L2
NLRP3	3.77758e-06	-0.304764	0.322	0.415	0.138263	Day 0	NLRP3
PLSCR1	3.80701e-06	0.286796	0.466	0.386	0.13934	Day 0	PLSCR1
AIP	3.98872e-06	-0.256199	0.201	0.289	0.145991	Day 0	AIP
SNF8	3.98893e-06	0.26044	0.386	0.306	0.145999	Day 0	SNF8
CCDC88C	4.04965e-06	-0.250649	0.111	0.187	0.148221	Day 0	CCDC88C
RPS6KA4	4.08696e-06	-0.257902	0.203	0.291	0.149587	Day 0	RPS6KA4
RESF1	4.19819e-06	0.320218	0.39	0.309	0.153658	Day 0	RESF1
FAM53B	4.74778e-06	0.265937	0.169	0.107	0.173773	Day 0	FAM53B
NCBP3	4.83105e-06	-0.255609	0.111	0.187	0.176821	Day 0	NCBP3
PILRA	4.99408e-06	-0.290647	0.462	0.543	0.182788	Day 0	PILRA
EHBP1L1	5.94806e-06	-0.272302	0.48	0.58	0.217705	Day 0	EHBP1L1
DDX60L	6.18602e-06	-0.263008	0.226	0.321	0.226415	Day 0	DDX60L
EIF4G3	6.51239e-06	-0.251898	0.128	0.203	0.23836	Day 0	EIF4G3
UBE2J2	7.81431e-06	0.298305	0.255	0.188	0.286012	Day 0	UBE2J2
KDM2A	8.06575e-06	0.294056	0.393	0.313	0.295215	Day 0	KDM2A
PI4KA	8.22236e-06	0.283199	0.314	0.238	0.300946	Day 0	PI4KA
MBP	9.161e-06	0.326461	0.416	0.345	0.335302	Day 0	MBP
DENND1A	9.18361e-06	-0.276116	0.203	0.285	0.336129	Day 0	DENND1A
U2SURP	9.57907e-06	-0.256043	0.227	0.315	0.350604	Day 0	U2SURP
PSMA6	9.75624e-06	0.250546	0.571	0.507	0.357088	Day 0	PSMA6
MAPK1	9.87358e-06	-0.256078	0.304	0.393	0.361383	Day 0	MAPK1
ROGDI	1.01927e-05	-0.253583	0.18	0.263	0.373065	Day 0	ROGDI
MKNK2	1.05255e-05	-0.269941	0.249	0.34	0.385243	Day 0	MKNK2
RHEB	1.05649e-05	0.287745	0.275	0.206	0.386686	Day 0	RHEB
CWC25	1.09829e-05	0.257253	0.245	0.176	0.401986	Day 0	CWC25
KIAA0513	1.11327e-05	-0.259219	0.165	0.244	0.407467	Day 0	KIAA0513
PTBP3	1.15094e-05	-0.274154	0.313	0.401	0.421257	Day 0	PTBP3
ITGB1	1.19269e-05	0.274846	0.388	0.318	0.436536	Day 0	ITGB1
POLE4	1.20949e-05	-0.2789	0.373	0.467	0.442685	Day 0	POLE4
F13A1	1.22016e-05	-0.319852	0.282	0.358	0.446592	Day 0	F13A1
FBRS	1.35838e-05	0.252475	0.265	0.194	0.497179	Day 0	FBRS
SVIL	1.46454e-05	0.254364	0.178	0.118	0.536037	Day 0	SVIL
NFKBIZ	1.6609e-05	-0.256602	0.406	0.497	0.607906	Day 0	NFKBIZ
PTPRJ	1.71301e-05	0.269544	0.316	0.246	0.62698	Day 0	PTPRJ
KLF10	1.75285e-05	0.250551	0.458	0.378	0.64156	Day 0	KLF10
CCNY	1.88883e-05	-0.25185	0.342	0.421	0.691332	Day 0	CCNY
NRBP1	1.94969e-05	0.266817	0.309	0.236	0.713606	Day 0	NRBP1
LRMP	1.97806e-05	-0.252534	0.098	0.165	0.723991	Day 0	LRMP
ADAM8	2.02361e-05	0.391633	0.296	0.226	0.740661	Day 0	ADAM8
RCOR1	2.03536e-05	0.331662	0.349	0.276	0.74496	Day 0	RCOR1
RBMS1	2.07803e-05	-0.280653	0.326	0.414	0.76058	Day 0	RBMS1
OGFR	2.08025e-05	0.269395	0.504	0.443	0.761391	Day 0	OGFR
PTPRE	2.1341e-05	0.309996	0.735	0.688	0.781102	Day 0	PTPRE
F5	2.24414e-05	-0.264229	0.093	0.157	0.821379	Day 0	F5
WASHC1	2.28336e-05	0.279076	0.403	0.333	0.835734	Day 0	WASHC1
DCP2	2.75108e-05	-0.251176	0.221	0.304	1	Day 0	DCP2
FUNDC2	2.7525e-05	0.255066	0.34	0.273	1	Day 0	FUNDC2
SIRPA	2.78061e-05	0.30689	0.409	0.346	1	Day 0	SIRPA
CNN2	2.87555e-05	0.262888	0.542	0.473	1	Day 0	CNN2
PXN	3.2353e-05	0.25534	0.462	0.398	1	Day 0	PXN
SZRD1	3.28936e-05	0.270865	0.275	0.21	1	Day 0	SZRD1
TRMT1	3.30653e-05	-0.25615	0.241	0.321	1	Day 0	TRMT1
RASGEF1B	4.28376e-05	0.302768	0.173	0.118	1	Day 0	RASGEF1B
ASGR2	4.46174e-05	0.314446	0.272	0.21	1	Day 0	ASGR2
SETD2	4.79051e-05	-0.256392	0.203	0.278	1	Day 0	SETD2
SULT1A1	5.63819e-05	-0.250561	0.344	0.43	1	Day 0	SULT1A1
MZT2A	5.65225e-05	0.264808	0.208	0.149	1	Day 0	MZT2A
CKAP4	7.85954e-05	0.262741	0.43	0.357	1	Day 0	CKAP4
ATP2B1-AS1	7.93395e-05	-0.25748	0.504	0.58	1	Day 0	ATP2B1-AS1
PADI4	9.00841e-05	-0.333026	0.165	0.231	1	Day 0	PADI4
PNPLA6	9.5483e-05	0.26715	0.303	0.236	1	Day 0	PNPLA6
MTMR14	0.000138706	0.266216	0.373	0.308	1	Day 0	MTMR14
CEP170	0.000138935	0.269489	0.316	0.255	1	Day 0	CEP170
SLC38A2	0.000155946	0.259912	0.35	0.28	1	Day 0	SLC38A2
CD83	0.000208717	0.591677	0.221	0.175	1	Day 0	CD83
ATG4B	0.000208761	0.304824	0.226	0.17	1	Day 0	ATG4B
SOD2	0.000369507	0.443673	0.669	0.626	1	Day 0	SOD2
EGR1	0.000409105	-0.477316	0.131	0.184	1	Day 0	EGR1
GSN	0.000626656	0.251408	0.319	0.266	1	Day 0	GSN
CDKN2D	0.000786437	0.2689	0.386	0.34	1	Day 0	CDKN2D
SLC49A4	0.00258606	-0.253213	0.182	0.231	1	Day 0	SLC49A4
DOCK10	0.00804976	0.265382	0.206	0.169	1	Day 0	DOCK10
RGCC.1	0	-1.9368	0.029	0.506	0	Public	RGCC
FOS.1	1.65712e-305	3.04912	0.99	0.625	6.06521e-301	Public	FOS
DUSP1.1	2.23316e-296	2.49478	0.991	0.691	8.17358e-292	Public	DUSP1
PHLDA1.1	1.01386e-292	-1.48801	0.004	0.367	3.71081e-288	Public	PHLDA1
G0S2.1	9.58234e-289	-2.73919	0.074	0.637	3.50723e-284	Public	G0S2
AL133415.1.1	1.64309e-276	-1.49455	0.029	0.471	6.01386e-272	Public	AL133415.1
ASPH.1	1.52246e-268	-2.43779	0.119	0.674	5.57234e-264	Public	ASPH
METRNL.1	2.30859e-263	-2.02514	0.208	0.787	8.44968e-259	Public	METRNL
CTSL.1	5.60928e-252	-2.22473	0.057	0.522	2.05305e-247	Public	CTSL
TIMP1.1	6.029e-230	-2.44245	0.655	0.935	2.20668e-225	Public	TIMP1
CLU.1	5.85469e-212	-1.34102	0.047	0.463	2.14287e-207	Public	CLU
SDC2.1	5.36911e-209	-0.925072	0.004	0.273	1.96515e-204	Public	SDC2
RPS10.1	2.36791e-208	-1.78729	0.368	0.843	8.66677e-204	Public	RPS10
THBD.1	2.7097e-198	-1.6592	0.041	0.416	9.91777e-194	Public	THBD
HMOX1.1	8.28884e-194	-2.29812	0.325	0.787	3.0338e-189	Public	HMOX1
MNDA.1	2.47539e-191	1.75503	0.93	0.494	9.06018e-187	Public	MNDA
SH3BGRL3.1	2.72723e-190	-0.969556	0.986	0.995	9.98192e-186	Public	SH3BGRL3
CD63.1	9.59233e-189	-1.82481	0.599	0.902	3.51089e-184	Public	CD63
SPI1.1	2.33965e-176	-1.21661	0.886	0.969	8.56334e-172	Public	SPI1
RPS26.1	2.56626e-169	-1.13669	0.942	0.972	9.39275e-165	Public	RPS26
ZFP36.1	4.14542e-169	1.68627	0.912	0.612	1.51727e-164	Public	ZFP36
TNFRSF12A.1	1.65449e-162	-0.710218	0.006	0.232	6.05561e-158	Public	TNFRSF12A
S100A6.1	3.67652e-157	-0.777543	0.994	0.992	1.34564e-152	Public	S100A6
IER5L.1	1.5602e-154	-1.1239	0.057	0.404	5.7105e-150	Public	IER5L
CXXC5.1	5.72951e-152	-1.29708	0.141	0.566	2.09706e-147	Public	CXXC5
ADM.1	2.77017e-149	-0.914628	0.02	0.282	1.01391e-144	Public	ADM
INSIG1.1	2.09121e-147	-1.39148	0.078	0.44	7.65404e-143	Public	INSIG1
SAMHD1.1	4.72918e-144	1.40271	0.882	0.54	1.73093e-139	Public	SAMHD1
RHOB.1	3.71457e-142	2.32191	0.697	0.147	1.35957e-137	Public	RHOB
MAFB.1	7.2885e-140	-1.60086	0.431	0.849	2.66766e-135	Public	MAFB
FGL2.1	1.95581e-139	1.56848	0.797	0.327	7.15847e-135	Public	FGL2
SPSB1.1	3.00281e-139	-0.596249	0.002	0.18	1.09906e-134	Public	SPSB1
CXCL16.1	5.6779e-139	-1.55494	0.221	0.642	2.07817e-134	Public	CXCL16
TLE3.1	2.64058e-136	-1.39432	0.246	0.681	9.66478e-132	Public	TLE3
UPP1.1	3.50322e-135	-1.40294	0.332	0.756	1.28221e-130	Public	UPP1
EMP3.1	9.53376e-131	-1.08536	0.856	0.949	3.48945e-126	Public	EMP3
TMSB10.1	2.30861e-127	-0.60682	0.995	0.995	8.44976e-123	Public	TMSB10
PLD3.1	6.30549e-124	-1.4505	0.357	0.735	2.30787e-119	Public	PLD3
CD82.1	2.01794e-123	-0.995733	0.072	0.396	7.38585e-119	Public	CD82
FAM20A.1	8.36909e-122	-0.459789	0.002	0.157	3.06317e-117	Public	FAM20A
HIF1A.1	2.35718e-121	-1.46775	0.482	0.823	8.62753e-117	Public	HIF1A
ATP2B1.1	5.03337e-120	-1.44817	0.373	0.759	1.84226e-115	Public	ATP2B1
FYB1.1	5.02423e-117	1.30319	0.842	0.458	1.83892e-112	Public	FYB1
ZYX.1	1.95394e-116	-1.07226	0.79	0.935	7.15163e-112	Public	ZYX
HOTAIRM1.1	2.41036e-113	-1.2057	0.239	0.63	8.82215e-109	Public	HOTAIRM1
ATP13A3.1	8.30346e-113	-1.32331	0.132	0.488	3.03915e-108	Public	ATP13A3
MS4A6A.1	1.94864e-112	1.24828	0.875	0.54	7.13221e-108	Public	MS4A6A
GIMAP4.1	2.99696e-112	1.51675	0.618	0.098	1.09692e-107	Public	GIMAP4
ZFP36L2.1	2.49456e-111	1.49711	0.82	0.46	9.13033e-107	Public	ZFP36L2
NAB2.1	2.52952e-111	-0.617542	0.015	0.213	9.25828e-107	Public	NAB2
MAPKAPK2.1	3.11182e-110	-1.06909	0.142	0.506	1.13896e-105	Public	MAPKAPK2
SRGN.1	4.66599e-108	-0.878409	0.949	0.979	1.7078e-103	Public	SRGN
CFL1.1	1.62091e-107	-0.651937	0.963	0.987	5.93271e-103	Public	CFL1
DDX17.1	1.19083e-106	1.34387	0.737	0.273	4.35857e-102	Public	DDX17
IER2.1	3.42329e-105	1.525	0.857	0.588	1.25296e-100	Public	IER2
ABCA1.1	2.60361e-104	-0.892682	0.061	0.34	9.52948e-100	Public	ABCA1
H1FX.1	9.53032e-104	-1.43444	0.5	0.813	3.48819e-99	Public	H1FX
SFMBT2.1	1.64676e-103	-0.726406	0.03	0.255	6.02729e-99	Public	SFMBT2
MAP3K8.1	3.99986e-103	-1.44559	0.174	0.525	1.46399e-98	Public	MAP3K8
JAML.1	9.24644e-103	1.28624	0.786	0.391	3.38429e-98	Public	JAML
GLUL.1	2.58907e-102	-1.31258	0.582	0.851	9.47624e-98	Public	GLUL
FBP1.1	2.35708e-101	-1.34238	0.247	0.604	8.62715e-97	Public	FBP1
CCL2.1	5.76336e-101	-2.04902	0.012	0.188	2.10945e-96	Public	CCL2
RGS2.1	8.23004e-101	1.52907	0.854	0.55	3.01228e-96	Public	RGS2
FABP5.1	2.17254e-98	-2.25151	0.108	0.408	7.9517e-94	Public	FABP5
CEBPB.1	4.63417e-98	-1.07176	0.673	0.895	1.69615e-93	Public	CEBPB
AP1S2.1	4.65222e-98	1.24791	0.791	0.465	1.70276e-93	Public	AP1S2
CYBB.1	5.07281e-97	1.07714	0.883	0.679	1.8567e-92	Public	CYBB
DYNLL1.1	3.17687e-96	1.38442	0.593	0.121	1.16277e-91	Public	DYNLL1
NINJ1.1	7.16386e-96	-1.25762	0.447	0.758	2.62204e-91	Public	NINJ1
LGALS1.1	2.11919e-95	-0.772786	0.959	0.977	7.75644e-91	Public	LGALS1
LRRK2.1	7.79462e-95	1.52136	0.583	0.116	2.85291e-90	Public	LRRK2
RPS21.1	2.63872e-94	-0.764563	0.9	0.967	9.65798e-90	Public	RPS21
RPS4Y1.1	3.50066e-94	1.67777	0.523	0.052	1.28128e-89	Public	RPS4Y1
JUNB.1	2.17825e-93	1.01383	0.93	0.804	7.9726e-89	Public	JUNB
PPARG.1	2.22801e-93	-0.509692	0.007	0.154	8.15473e-89	Public	PPARG
ACTB.1	7.31139e-93	-0.533101	0.997	0.998	2.67604e-88	Public	ACTB
JARID2.1	1.71554e-92	-1.25746	0.335	0.681	6.27906e-88	Public	JARID2
RNF145.1	5.61755e-92	-0.992716	0.126	0.444	2.05608e-87	Public	RNF145
STX1A.1	1.49181e-91	-0.437835	0.002	0.121	5.46018e-87	Public	STX1A
GADD45B.1	8.54369e-90	-1.31363	0.207	0.555	3.12708e-85	Public	GADD45B
EMP1.1	3.58974e-89	-0.56194	0.009	0.157	1.31388e-84	Public	EMP1
RAB20.1	5.28175e-89	-1.02264	0.147	0.471	1.93317e-84	Public	RAB20
FTL.1	8.50385e-89	-0.539713	0.997	1	3.11249e-84	Public	FTL
MEGF9.1	1.2795e-87	1.33761	0.598	0.149	4.68311e-83	Public	MEGF9
[truncated: 1,828 more rows]
